# Supplementary material for: Evaluation of an Automated Analysis Tool for Prostate Cancer Prediction Using Multiparametric Magnetic Resonance Imaging
Source: PLoS One. 2016 Jul 25;11(7):e0159803. doi: 10.1371/journal.pone.0159803 (PMC4959716; doi:10.1371/journal.pone.0159803)
Supplement: S1 Data — (XLSX) [file pone.0159803.s001.xlsx]

## Sheet: Results th-a 0,15
						Number of needles				1102
																Needle based	Lesion based	Youden index (lesion based)
							Needle based				Lesion based				sensitivity watson	0.565789	0.904762	0.696429
							43	1000	26	33	19	19	5	2
							tp	tn	fp	fn	tp	tn	fp	fn	specificity watson	0.974659	0.791667
Case nr		Watson				Actual	Needle based				Lesion based
			Average MAI	Median MAI	Highest MAI		0	23	0	0	0	1	0	0
1		2 lesions				no positive cores	tp	tn	fp	fn	tp	tn	fp	fn
	lesion 1		0.5	0.5	0.78
	lesion 2		0.62	0.62	0.77
	Per needle:
	1	0				0		1
	2	0				0		1
	3	0				0		1
	4	0				0		1
	5	0				0		1
	6	0				0		1
	7	0				0		1
	8	0				0		1
	9	0				0		1
	10	0				0		1
	11	0				0		1
	12	0				0		1
	13	0				0		1
	14	0				0		1
	15	0				0		1
	16	0				0		1
	17	0				0		1
	18	0				0		1
	19	0				0		1
	20	0				0		1
	21	0				0		1
	22	0				0		1
	23	0				0		1
		Watson				Actual	Needle based				Lesion based
			Average MAI	Median MAI	Highest MAI		0	21	3	2	0	0	1	0
2		3 lesions				2 positive cores	tp	tn	fp	fn	tp	tn	fp	fn
	lesion 1		0.61	0.6	0.89
	lesion 2		0.66	0.67	0.88
	lesion 3		0.53	0.54	0.92
	Per needle:
	1	0				0		1
	2	0				0		1
	3	0				0		1
	4	0				0		1
	5	1	0.25	0.13	0.63	0			1
	6	1	0.25	0.15	0.76	0			1
	7	0				0		1
	8	0				0		1
	9	0				0		1
	10	0				0		1
	11	0				0		1
	12	0				0		1
	13	0				0		1
	14	0				1				1
	15	0				0		1
	16	0				0		1
	17	0				1				1
	18	0				0		1
	19	0				0		1
	20	0				0		1
	21	1	0.22	0.17	0.64	0			1
	22	0	0.18	0.05	0.77	0		1
	23	0				0		1
	24	0				0		1
	25	0				0		1
	26	0				0		1
		Watson				Actual	Needle based				Lesion based
			Average MAI	Median MAI	Highest MAI		6	14	0	2	1	0	0	0
3		2 lesions				8 positive cores	tp	tn	fp	fn	tp	tn	fp	fn
	Lesion 1		0.79	0.82	0.93
	Lesion 2		0.67	0.66	0.87
	1	0				1				1
	2	0				0		1
	3	0				0		1
	4	0				0		1
	5	0				0		1
	6	0				0		1
	7	0				0		1
	8	0				0		1
	9	0				0		1
	10	0				0		1
	11	0				0		1
	12	0				0		1
	13	0				0		1
	14	0				0		1
	15	0				0		1
	16	0				1				1
	17	1	0.2	0.01	0.86	1	1
	18	1	0.28	0.04	0.83	1	1
	19	1	0.72	0.87	0.91	1	1
	20	1	0.47	0.46	0.84	1	1
	21	1	0.58	0.71	0.91	1	1
	22	1	0.69	0.81	0.91	1	1
		Watson				Actual	Needle based				Lesion based
			Average MAI	Median MAI	Highest MAI		0	24	0	0	0	1	0	0
4		2 lesions				no positive cores	tp	tn	fp	fn	tp	tn	fp	fn
	lesion 1		0.71	0.72	0.89
	lesion 2		0.57	0.57	0.88
	Per needle:
	1	0				0		1
	2	0				0		1
	3	0				0		1
	4	0				0		1
	5	0				0		1
	6	0				0		1
	7	0				0		1
	8	0				0		1
	9	0				0		1
	10	0				0		1
	11	0				0		1
	12	0				0		1
	13	0				0		1
	14	0				0		1
	15	0				0		1
	16	0				0		1
	17	0				0		1
	18	0				0		1
	19	0				0		1
	20	0				0		1
	21	0				0		1
	22	0				0		1
	23	0				0		1
	24	0				0		1
		Watson				Actual	Needle based				Lesion based
			Average MAI	Median MAI	Highest MAI		0	24	0	0	0	1	0	0
5		2 lesions				no positive cores	tp	tn	fp	fn	tp	tn	fp	fn
	lesion 1		0.66	0.65	0.86
	lesion 2		0.66	0.66	0.85
	Per needle:
	1	0				0		1
	2	0				0		1
	3	0				0		1
	4	0				0		1
	5	0				0		1
	6	0				0		1
	7	0				0		1
	8	0				0		1
	9	0				0		1
	10	0				0		1
	11	0				0		1
	12	0				0		1
	13	0				0		1
	14	0				0		1
	15	0				0		1
	16	0				0		1
	17	0				0		1
	18	0				0		1
	19	0				0		1
	20	0				0		1
	21	0				0		1
	22	0				0		1
	23	0				0		1
	24	0				0		1
		Watson				Actual	Needle based				Lesion based
			Average MAI	Median MAI	Highest MAI		1	18	0	1	1	0	0	0
6		1 lesion				2 positive cores	tp	tn	fp	fn	tp	tn	fp	fn
	lesion 1		0.69	0.69	0.89
	Per needle:
	1	0				0		1
	2	0				0		1
	3	0				0		1
	4	1	0.21	0	0.89	1	1
	5	0				0		1
	6	0				0		1
	7	0				0		1
	8	0				0		1
	9	0				0		1
	10	0				1				1
	11	0				0		1
	12	0				0		1
	13	0				0		1
	14	0				0		1
	15	0				0		1
	16	0				0		1
	17	0				0		1
	18	0				0		1
	19	0				0		1
	20	0				0		1
		Watson				Actual	Needle based				Lesion based
				Median MAI	Highest MAI		0	36	0	0	0	1	0	0
7		No lesions				No positive cores	tp	tn	fp	fn	tp	tn	fp	fn
	Per needle:
	1	0				0		1
	2	0				0		1
	3	0				0		1
	4	0				0		1
	5	0				0		1
	6	0				0		1
	7	0				0		1
	8	0				0		1
	9	0				0		1
	10	0				0		1
	11	0				0		1
	12	0				0		1
	13	0				0		1
	14	0				0		1
	15	0				0		1
	16	0				0		1
	17	0				0		1
	18	0				0		1
	19	0				0		1
	20	0				0		1
	21	0				0		1
	22	0				0		1
	23	0				0		1
	24	0				0		1
	25	0				0		1
	26	0				0		1
	27	0				0		1
	28	0				0		1
	29	0				0		1
	30	0				0		1
	31	0				0		1
	32	0				0		1
	33	0				0		1
	34	0				0		1
	35	0				0		1
	36	0				0		1
		Watson				Actual	Needle based				Lesion based
				Median MAI	Highest MAI		0	22	2	0	0	0	1	0
8		2 lesions				No positive cores	tp	tn	fp	fn	tp	tn	fp	fn
	lesion 1		0.68	0.69	0.93
	lesion 2		0.72	0.71	0.88
	lesion 3		0.7	0.7	0.88
	Per needle:
	1	0				0		1
	2	0				0		1
	3	0				0		1
	4	0				0		1
	5	0				0		1
	6	0				0		1
	7	0				0		1
	8	1	0.36	0.22	0.86	0			1
	9	0				0		1
	10	0				0		1
	11	0				0		1
	12	0				0		1
	13	0				0		1
	14	0				0		1
	15	0				0		1
	16	0				0		1
	17	0				0		1
	18	0				0		1
	19	0				0		1
	20	0				0		1
	21	0				0		1
	22	1	0.18	0.05	0.66	0		1
	23	0				0		1
	24	0				0		1
	25	1	0.16	0.06	0.52	0		1
	26	1	0.32	0.2	0.73	0			1
	27	0				0		1
	28	0				0		1
	29	0				0		1
		Watson				Actual	Needle based				Lesion based
				Median MAI	Highest MAI		1	20	0	3	1	0	0	0
9		2 lesions				4 positive cores	tp	tn	fp	fn	tp	tn	fp	fn
	lesion 1		0.62	0.67	0.92
	lesion 2		0.64	0.66	0.98
	Per needle:
	1	0				0		1
	2	0				0		1
	3	0				0		1
	4	0				1				1
	5	0				0		1
	6	0				0		1
	7	0				0		1
	8	0				0		1
	9	0				0		1
	10	0				0		1
	11	0				1				1
	12	0				1				1
	13	0				0		1
	14	0				0		1
	15	0				0		1
	16	0				0		1
	17	0				0		1
	18	0				0		1
	19	0				0		1
	20	0				0		1
	21	1	0.32	0.29	0.72	1	1
	22	0				0		1
	23	0				0		1
	24	0				0		1
		Watson				Actual	Needle based				Lesion based
				Median MAI	Highest MAI		1	23	1	1	1	0	0	0
10		2 lesions				2 positive cores	tp	tn	fp	fn	tp	tn	fp	fn
	lesion 1		0.73	0.72	0.91
	lesion 2		0.62	0.6	0.78
	Per needle:
	1	0				0		1
	2	0				0		1
	3	0				0		1
	4	0				0		1
	5	0				0		1
	6	0				0		1
	7	0				0		1
	8	0				0		1
	9	0				0		1
	10	0				0		1
	11	0				0		1
	12	0				1				1
	13	0				0		1
	14	0				0		1
	15	0				0		1
	16	0				0		1
	17	0				0		1
	18	0				0		1
	19	0				0		1
	20	0				0		1
	21	0				0		1
	22	0				0		1
	23	0				0		1
	24	0				0		1
	25	1	0.58	0.57	0.81	1	1
	26	1	0.55	0.52	0.66	0			1
		Watson				Actual	Needle based				Lesion based
			Average MAI	Median MAI	Highest MAI		6	13	1	5	1	0	0	0
11		2 lesions				11 positive cores	tp	tn	fp	fn	tp	tn	fp	fn
	lesion 1		0.59	0.61	0.91
	lesion 2		0.62	0.62	0.84
	Per needle:
	1	0				0		1
	2	0				0		1
	3	0				0		1
	4	0				0		1
	5	0				0		1
	6	0				0		1
	7	0				0		1
	8	0				0		1
	9	0				0		1
	10	0				0		1
	11	0				0		1
	12	1	>0,5			1	1
	13	1	>0,5			1	1
	14	1	>0,5			1	1
	15	1	>0,5			1	1
	16	1	>0,5			1	1
	17	1	>0,5			0			1
	18	1	>0,5			1	1
	19	0				1				1
	20	0				1				1
	21	0				1				1
	22	0				1				1
	23	0				1				1
	24	0				0		1
	25	0				0		1
		Watson				Actual	Needle based				Lesion based
				Median MAI	Highest MAI		0	21	0	0	0	1	0	0
12		No lesions				No positive cores	tp	tn	fp	fn	tp	tn	fp	fn
	Per needle:
	1	0				0		1
	2	0				0		1
	3	0				0		1
	4	0				0		1
	5	0				0		1
	6	0				0		1
	7	0				0		1
	8	0				0		1
	9	0				0		1
	10	0				0		1
	11	0				0		1
	12	0				0		1
	13	0				0		1
	14	0				0		1
	15	0				0		1
	16	0				0		1
	17	0				0		1
	18	0				0		1
	19	0				0		1
	20	0				0		1
	21	0				0		1
		Watson				Actual	Needle based				Lesion based
				Median MAI	Highest MAI		2	19	2	1	1	0	0	0
13		1 lesion				3 positive cores	tp	tn	fp	fn	tp	tn	fp	fn
	lesion 1		0.48	0.48	0.9
	Per needle:
	1	0				0		1
	2	0				0		1
	3	0				0		1
	4	0				0		1
	5	0				0		1
	6	0				0		1
	7	0				0		1
	8	0				0		1
	9	0				0		1
	10	0				0		1
	11	0				0		1
	12	0				0		1
	13	0				0		1
	14	0				0		1
	15	0				0		1
	16	0				1				1
	17	0				0		1
	18	0				0		1
	19	0				0		1
	20	0				0		1
	21	1	0.15	0.12	0.43	1	1
	22	1	0.33	0.37	0.76	1	1
	23	1	0.41	0.43	0.74	0			1
	24	1	0.64	0.63	0.82	0			1
		Watson				Actual	Needle based				Lesion based
			Average MAI	Median MAI	Highest MAI		0	25	0	0	0	1	0	0
14		3 lesions				No positive cores	tp	tn	fp	fn	tp	tn	fp	fn
	lesion 1			0.72	0.91
	lesion 2		0.67	0.67	0.94
	lesion 3		0.7	0.69	0.96
	Per needle:
	1	0				0		1
	2	0				0		1
	3	0				0		1
	4	0				0		1
	5	0				0		1
	6	0				0		1
	7	0				0		1
	8	0				0		1
	9	0				0		1
	10	0				0		1
	11	0				0		1
	12	0				0		1
	13	0				0		1
	14	0				0		1
	15	0				0		1
	16	0				0		1
	17	0				0		1
	18	0				0		1
	19	0				0		1
	20	0				0		1
	21	0				0		1
	22	0				0		1
	23	0				0		1
	24	0				0		1
	25	0				0		1
		Watson				Actual	Needle based				Lesion based
			Average MAI	Median MAI	Highest MAI		0	25	0	0	0	1	0	0
15		3 lesions				No positive cores	tp	tn	fp	fn	tp	tn	fp	fn
	lesion 1		0.59	0.59	0.7
	lesion 2		0.66	0.65	0.78
	lesion 3		0.64	0.63	0.82
	Per needle:
	1	0				0		1
	2	0				0		1
	3	0				0		1
	4	0				0		1
	5	0				0		1
	6	0				0		1
	7	0				0		1
	8	0				0		1
	9	0				0		1
	10	0				0		1
	11	0				0		1
	12	0				0		1
	13	0				0		1
	14	0				0		1
	15	0				0		1
	16	0				0		1
	17	0				0		1
	18	0				0		1
	19	0				0		1
	20	0				0		1
	21	0				0		1
	22	0				0		1
	23	0				0		1
	24	0				0		1
	25	0				0		1
		Watson				Actual	Needle based				Lesion based
			Average MAI	Median MAI	Highest MAI		1	23	0	0	1	0	0	0
16		3 lesions				1 positive core	tp	tn	fp	fn	tp	tn	fp	fn
	lesion 1		0.64	0.64	0.86
	lesion 2		0.7	0.71	0.87
	lesion 3		0.74	0.74	0.87
	Per needle:
	1	0				0		1
	2	0				0		1
	3	0				0		1
	4	0				0		1
	5	0				0		1
	6	0				0		1
	7	0				0		1
	8	0				0		1
	9	0				0		1
	10	0				0		1
	11	0				0		1
	12	0				0		1
	13	0				0		1
	14	0				0		1
	15	0				0		1
	16	0				0		1
	17	0				0		1
	18	0				0		1
	19	0				0		1
	20	0				0		1
	21	0				0		1
	22	0				0		1
	23	1	0.57	0.47	0.81	1	1
	24	0				0		1
		Watson				Actual	Needle based				Lesion based
			Average MAI	Median MAI	Highest MAI		0	25	0	0	0	1	0	0
17		3 lesions				No positive cores	tp	tn	fp	fn	tp	tn	fp	fn
	lesion 1		0.71	0.71	0.91
	lesion 2		0.73	0.72	0.86
	lesion 3		0.69	0.71	0.87
	Per needle:
	1	0				0		1
	2	0				0		1
	3	0				0		1
	4	0				0		1
	5	0				0		1
	6	0				0		1
	7	0				0		1
	8	0				0		1
	9	0				0		1
	10	0				0		1
	11	0				0		1
	12	0				0		1
	13	0				0		1
	14	0				0		1
	15	0				0		1
	16	0				0		1
	17	0				0		1
	18	0				0		1
	19	0				0		1
	20	0				0		1
	21	0				0		1
	22	0				0		1
	23	0				0		1
	24	0				0		1
	25	0				0		1
		Watson				Actual	Needle based				Lesion based
			Average MAI	Median MAI	Highest MAI		0	24	0	0	0	1	0	0
18		2 lesions				No positive cores	tp	tn	fp	fn	tp	tn	fp	fn
	lesion 1		0.76	0.75	0.86
	lesion 2		0.69	0.7	0.84
	Per needle:
	1	0				0		1
	2	0				0		1
	3	0				0		1
	4	0				0		1
	5	0				0		1
	6	0				0		1
	7	0				0		1
	8	0				0		1
	9	0				0		1
	10	0				0		1
	11	0				0		1
	12	0				0		1
	13	0				0		1
	14	0				0		1
	15	0				0		1
	16	0				0		1
	17	0				0		1
	18	0				0		1
	19	0				0		1
	20	0				0		1
	21	0				0		1
	22	0				0		1
	23	0				0		1
	24	0				0		1
		Watson				Actual	Needle based				Lesion based
				Median MAI	Highest MAI		2	20	0	3	1	0	0	0
19		1 Lesion				5 positive cores	tp	tn	fp	fn	tp	tn	fp	fn
	Per needle:
	1	0				1				1
	2	0				1				1
	3	0				0		1
	4	0				0		1
	5	0				0		1
	6	0				1				1
	7	1				1	1
	8	1				1	1
	9	0				0		1
	10	0				0		1
	11	0				0		1
	12	0				0		1
	13	0				0		1
	14	0				0		1
	15	0				0		1
	16	0				0		1
	17	0				0		1
	18	0				0		1
	19	0				0		1
	20	0				0		1
	21	0				0		1
	22	0				0		1
	23	0				0		1
	24	0				0		1
	25	0				0		1
		Watson				Actual	Needle based				Lesion based
			Average MAI	Median MAI	Highest MAI		8	15	1	0	1	0	0	0
20		3 lesions				8 positive cores	tp	tn	fp	fn	tp	tn	fp	fn
	lesion 1		0.72	0.75	0.95
	lesion 2		0.74	0.75	0.9
	lesion 3		0.66	0.66	0.88
	Per needle:
	1	0				0		1
	2	0				0		1
	3	0				0		1
	4	0				0		1
	5	0				0		1
	6	0				0		1
	7	0				0		1
	8	0				0		1
	9	0				0		1
	10	0				0		1
	11	0				0		1
	12	0				0		1
	13	1	>0,5			1	1
	14	1	>0,5			1	1
	15	1	>0,5			1	1
	16	1	>0,5			1	1
	17	1	>0,5			1	1
	18	1	>0,5			1	1
	19	1	>0,5			1	1
	20	1	>0,5			1	1
	21	0				0		1
	22	0				0		1
	23	0				0		1
	24	1	>0,5			0			1
		Watson				Actual	Needle based				Lesion based
				Median MAI	Highest MAI		0	28	0	0	0	1	0	0
21		no lesions				no positive cores	tp	tn	fp	fn	tp	tn	fp	fn
	Per needle:
	1	0				0		1
	2	0				0		1
	3	0				0		1
	4	0				0		1
	5	0				0		1
	6	0				0		1
	7	0				0		1
	8	0				0		1
	9	0				0		1
	10	0				0		1
	11	0				0		1
	12	0				0		1
	13	0				0		1
	14	0				0		1
	15	0				0		1
	16	0				0		1
	17	0				0		1
	18	0				0		1
	19	0				0		1
	20	0				0		1
	21	0				0		1
	22	0				0		1
	23	0				0		1
	24	0				0		1
	25	0				0		1
	26	0				0		1
	27	0				0		1
	28	0				0		1
		Watson				Actual	Needle based				Lesion based
			Average MAI	Median MAI	Highest MAI		2	22	0	1	1	0	0	0
22		1 lesion				3 positive cores	tp	tn	fp	fn	tp	tn	fp	fn
	lesion 1		0.68	0.68	0.86
	Per needle:
	1	0				0		1
	2	0				0		1
	3	0				0		1
	4	0				0		1
	5	0				0		1
	6	0				0		1
	7	0				1				1
	8	0				0		1
	9	0				0		1
	10	0				0		1
	11	0				0		1
	12	0				0		1
	13	0				0		1
	14	0				0		1
	15	0				0		1
	16	0				0		1
	17	0				0		1
	18	0				0		1
	19	0				0		1
	20	0				0		1
	21	0				0		1
	22	0				0		1
	23	1	0.52	0.51	0.83	1	1
	24	0				0		1
	25	1	0.55	0.62	0.83	1	1
		Watson				Actual	Needle based				Lesion based
			Average MAI	Median MAI	Highest MAI		0	34	0	0	0	1	0	0
23		2 lesions				no positive cores	tp	tn	fp	fn	tp	tn	fp	fn
	lesion 1		0.69	0.69	0.94
	lesion 2		0.63	0.63	0.89
	Per needle:
	1	0				0		1
	2	0				0		1
	3	0				0		1
	4	0				0		1
	5	0				0		1
	6	0				0		1
	7	0				0		1
	8	0				0		1
	9	0				0		1
	10	0				0		1
	11	0				0		1
	12	0				0		1
	13	0				0		1
	14	0				0		1
	15	0				0		1
	16	0				0		1
	17	0				0		1
	18	0				0		1
	19	0				0		1
	20	0				0		1
	21	0				0		1
	22	0				0		1
	23	0				0		1
	24	0				0		1
	25	0				0		1
	26	0				0		1
	27	0				0		1
	28	0				0		1
	29	0				0		1
	30	0				0		1
	31	0				0		1
	32	0				0		1
	33	0				0		1
	34	0				0		1
		Watson				Actual	Needle based				Lesion based
			Average MAI	Median MAI	Highest MAI		0	24	0	0	0	1	0	0
24		3 lesions				no positive cores	tp	tn	fp	fn	tp	tn	fp	fn
	lesion 1		0.77	0.77	0.89
	lesion 2		0.74	0.74	0.88
	lesion 3		0.78	0.79	0.93
	Per needle:
	1	0				0		1
	2	0				0		1
	3	0				0		1
	4	0				0		1
	5	0				0		1
	6	0				0		1
	7	0				0		1
	8	0				0		1
	9	0				0		1
	10	0				0		1
	11	0				0		1
	12	0				0		1
	13	0				0		1
	14	0				0		1
	15	0				0		1
	16	0				0		1
	17	0				0		1
	18	0				0		1
	19	0				0		1
	20	0				0		1
	21	0				0		1
	22	0				0		1
	23	0				0		1
	24	0				0		1
		Watson				Actual	Needle based				Lesion based
			Average MAI	Median MAI	Highest MAI		0	23	0	0	0	1	0	0
25		1 lesion				no positive cores	tp	tn	fp	fn	tp	tn	fp	fn
	lesion 1		0.78	0.78	0.9
	Per needle:
	1	0				0		1
	2	0				0		1
	3	0				0		1
	4	0				0		1
	5	0				0		1
	6	0				0		1
	7	0				0		1
	8	0				0		1
	9	0				0		1
	10	0				0		1
	11	0				0		1
	12	0				0		1
	13	0				0		1
	14	0				0		1
	15	0				0		1
	16	0				0		1
	17	0				0		1
	18	0				0		1
	19	0				0		1
	20	0				0		1
	21	0				0		1
	22	0				0		1
	23	0				0		1
		Watson				Actual	Needle based				Lesion based
				Median MAI	Highest MAI		0	20	0	0	0	1	0	0
26		no lesions				no positive cores	tp	tn	fp	fn	tp	tn	fp	fn
	Per needle:
	1	0				0		1
	2	0				0		1
	3	0				0		1
	4	0				0		1
	5	0				0		1
	6	0				0		1
	7	0				0		1
	8	0				0		1
	9	0				0		1
	10	0				0		1
	11	0				0		1
	12	0				0		1
	13	0				0		1
	14	0				0		1
	15	0				0		1
	16	0				0		1
	17	0				0		1
	18	0				0		1
	19	0				0		1
	20	0				0		1
		Watson				Actual	Needle based				Lesion based
				Median MAI	Highest MAI		0	22	0	1	0	0	0	1
27		2 lesions				1 positive core	tp	tn	fp	fn	tp	tn	fp	fn
	lesion 1		0.78	0.79	0.88
	lesion 2		0.73	0.71	0.88
	Per needle:
	1	0				0		1
	2	0				0		1
	3	0				0		1
	4	0				0		1
	5	0				0		1
	6	0				0		1
	7	0				0		1
	8	0				0		1
	9	0				0		1
	10	0				0		1
	11	0				0		1
	12	0				1				1
	13	0				0		1
	14	0				0		1
	15	0				0		1
	16	0				0		1
	17	0				0		1
	18	0				0		1
	19	0				0		1
	20	0				0		1
	21	0				0		1
	22	0				0		1
	23	0				0		1
		Watson				Actual	Needle based				Lesion based
			Average MAI	Median MAI	Highest MAI		1	22	2	0	1	0	0	0
28		2 lesions				1 positive core	tp	tn	fp	fn	tp	tn	fp	fn
	lesion 1		0.78	0.79	0.96
	lesion 2		0.78	0.78	0.93
	Per needle:
	1	0				0		1
	2	0				0		1
	3	0				0		1
	4	0				0		1
	5	0				0		1
	6	0				0		1
	7	0				0		1
	8	0				0		1
	9	0				0		1
	10	0				0		1
	11	0				0		1
	12	0				0		1
	13	0				0		1
	14	0				0		1
	15	0				0		1
	16	0				0		1
	17	0				0		1
	18	0				0		1
	19	0				0		1
	20	0				0		1
	21	1	0.43	0.53	0.77	1	1
	22	1	0.5	0.5	0.86	0			1
	23	1	0.55	0.54	0.89	0			1
	24	0				0		1
	25	0				0		1
		Watson				Actual	Needle based				Lesion based
			Average MAI	Median MAI	Highest MAI		1	19	6	1	1	0	0	0
29		4 lesions				1 positive core	tp	tn	fp	fn	tp	tn	fp	fn
	lesion 1		0.8	0.8	0.94
	lesion 2		0.77	0.77	0.95
	lesion 3		0.81	0.83	0.92
	lesion 4		0.78	0.79	0.96
	Per needle:
	1	1	0.69	0.69	0.8	0			1
	2	0				0		1
	3	1	0.52	0.55	0.68	0			1
	4	1	0.8	0.79	0.9	0			1
	5	0				0		1
	6	0				0		1
	7	0				0		1
	8	0				0		1
	9	0				0		1
	10	0				0		1
	11	0				0		1
	12	0				0		1
	13	0				0		1
	14	1	0.23	0.15	0.79	1	1
	15	0				0		1
	16	0				0		1
	17	0				0		1
	18	0				0		1
	19	0				0		1
	20	0				0		1
	21	0				1				1
	22	0				0		1
	23	1	0.75	0.78	0.88	0			1
	24	1	0.74	0.76	0.9	0			1
	25	0				0		1
	26	1	0.8	0.85	0.91	0			1
	27	0				0		1
		Watson				Actual	Needle based				Lesion based
				Median MAI	Highest MAI		0	25	0	0	0	1	0	0
30		1 lesion				no positive cores	tp	tn	fp	fn	tp	tn	fp	fn
	lesion 1		0.75	0.75	0.88
	Per needle:
	1	0				0		1
	2	0				0		1
	3	0				0		1
	4	0				0		1
	5	0				0		1
	6	0				0		1
	7	0				0		1
	8	0				0		1
	9	0				0		1
	10	0				0		1
	11	0				0		1
	12	0				0		1
	13	0				0		1
	14	0				0		1
	15	0				0		1
	16	0				0		1
	17	0				0		1
	18	0				0		1
	19	0				0		1
	20	0				0		1
	21	0				0		1
	22	0				0		1
	23	0				0		1
	24	0				0		1
	25	0				0		1
		Watson				Actual	Needle based				Lesion based
			Average MAI	Median MAI	Highest MAI		0	23	1	0	0	0	1	0
31		1 lesion				no positive cores	tp	tn	fp	fn	tp	tn	fp	fn
	lesion 1		0.77	0.77	0.89
	Per needle:
	1	0				0		1
	2	0				0		1
	3	0				0		1
	4	1	0.43	0.48	0.86	0			1
	5	0				0		1
	6	0				0		1
	7	0				0		1
	8	0				0		1
	9	0				0		1
	10	0				0		1
	11	0				0		1
	12	0				0		1
	13	0				0		1
	14	0				0		1
	15	0				0		1
	16	0				0		1
	17	0				0		1
	18	0				0		1
	19	0				0		1
	20	0				0		1
	21	0				0		1
	22	0				0		1
	23	0				0		1
	24	0				0		1
		Watson				Actual	Needle based				Lesion based
			Average MAI	Median MAI	Highest MAI		0	25	0	0	0	1	0	0
32		2 lesions				no positive cores	tp	tn	fp	fn	tp	tn	fp	fn
	lesion 1		0.8	0.81	0.94
	lesion 2		0.81	0.81	0.94
	Per needle:
	1	0				0		1
	2	0				0		1
	3	0				0		1
	4	0				0		1
	5	0				0		1
	6	0				0		1
	7	0				0		1
	8	0				0		1
	9	0				0		1
	10	0				0		1
	11	0				0		1
	12	0				0		1
	13	0				0		1
	14	0				0		1
	15	0				0		1
	16	0				0		1
	17	0				0		1
	18	0				0		1
	19	0				0		1
	20	0				0		1
	21	0				0		1
	22	0				0		1
	23	0				0		1
	24	0				0		1
	25	0				0		1
		Watson				Actual	Needle based				Lesion based
			Average MAI	Median MAI	Highest MAI		0	22	1	0	0	0	1	0
33		1 lesion				no positive cores	tp	tn	fp	fn	tp	tn	fp	fn
	lesion 1		0.8	0.81	0.87
	lesion 2		0.78	0.8	0.88
	Per needle:
	1	0				0		1
	2	0				0		1
	3	1	0.17	0.02	0.85	0			1
	4	0				0		1
	5	0				0		1
	6	0				0		1
	7	0				0		1
	8	0				0		1
	9	0				0		1
	10	0				0		1
	11	0				0		1
	12	0				0		1
	13	0				0		1
	14	0				0		1
	15	0				0		1
	16	0				0		1
	17	0				0		1
	18	0				0		1
	19	0				0		1
	20	0				0		1
	21	0				0		1
	22	0				0		1
	23	0				0		1
		Watson				Actual	Needle based				Lesion based
			Average MAI	Median MAI	Highest MAI		1	22	1	1	1	0	0	0
34		1 lesion				2 positive cores	tp	tn	fp	fn	tp	tn	fp	fn
	lesion 1		0.82	0.85	0.92
	Per needle:
	1	1	0.57	0.78	0.9	1	1
	2	1	0.34	0.21	0.88	0			1
	3	0				0		1
	4	0				0		1
	5	0				0		1
	6	0				0		1
	7	0				0		1
	8	0				0		1
	9	0				0		1
	10	0				0		1
	11	0				0		1
	12	0				0		1
	13	0				0		1
	14	0				0		1
	15	0				0		1
	16	0				0		1
	17	0				0		1
	18	0				0		1
	19	0				0		1
	20	0				0		1
	21	0				0		1
	22	0				0		1
	23	0				0		1
	24	0				0		1
	25	0				1				1
		Watson				Actual	Needle based				Lesion based
			Average MAI	Median MAI	Highest MAI		0	25	0	0	0	1	0	0
35		1 lesion				no positive cores	tp	tn	fp	fn	tp	tn	fp	fn
	lesion 1		0.81	0.81	0.89
	Per needle:
	1	0				0		1
	2	0				0		1
	3	0				0		1
	4	0				0		1
	5	0				0		1
	6	0				0		1
	7	0				0		1
	8	0				0		1
	9	0				0		1
	10	0				0		1
	11	0				0		1
	12	0				0		1
	13	0				0		1
	14	0				0		1
	15	0				0		1
	16	0				0		1
	17	0				0		1
	18	0				0		1
	19	0				0		1
	20	0				0		1
	21	0				0		1
	22	0				0		1
	23	0				0		1
	24	0				0		1
	25	0				0		1
		Watson				Actual	Needle based				Lesion based
			Average MAI	Median MAI	Highest MAI		1	21	2	0	1	0	0	0
36		1 lesion				1 positive core	tp	tn	fp	fn	tp	tn	fp	fn
	lesion 1		0.84	0.85	0.93
	Per needle:
	1	0				0		1
	2	0				0		1
	3	0				0		1
	4	0				0		1
	5	0				0		1
	6	0				0		1
	7	0				0		1
	8	0				0		1
	9	0				0		1
	10	0				0		1
	11	0				0		1
	12	0				0		1
	13	0				0		1
	14	0				0		1
	15	0				0		1
	16	0				0		1
	17	0				0		1
	18	0				0		1
	19	1	0.54	0.58	0.91	0			1
	20	1	0.45	0.54	0.84	1	1
	21	1	0.73	0.87	0.93	0			1
	22	0				0		1
	23	0				0		1
	24	0				0		1
		Watson				Actual	Needle based				Lesion based
			Average MAI	Median MAI	Highest MAI		1	16	0	7	1	0	0	0
37		2 lesions				8 positive cores	tp	tn	fp	fn	tp	tn	fp	fn
	lesion 1		0.77	0.77	0.89
	lesion 2		0.77	0.77	0.86
	Per needle:
	1	0				0		1
	2	0				0		1
	3	0				1				1
	4	0				1				1
	5	0				0		1
	6	0				1				1
	7	0				0		1
	8	0				0		1
	9	0				1				1
	10	0				0		1
	11	0				0		1
	12	0				0		1
	13	0				1	1
	14	0				0		1
	15	0				0		1
	16	0				0		1
	17	0				0		1
	18	0				1				1
	19	0				1				1
	20	0				0		1
	21	1	0.31	0.11	0.86	1				1
	22	0				0		1
	23	0				0		1
	24	0				0		1
		Watson				Actual	Needle based				Lesion based
			Average MAI	Median MAI	Highest MAI		2	12	0	2	1	0	0	0
38		2 lesions				8 positive cores	tp	tn	fp	fn	tp	tn	fp	fn
	lesion 1		0.79	0.8	0.96
	lesion 2		0.82	0.84	0.96
	Per needle:
	1	0				0		1
	2	0				0		1
	3	0				0		1
	4	0				1				1
	5	0				1				1
	6	1	0.55	0.64	0.87	1	1
	7	0				0		1
	8	0				0		1
	9	0				0		1
	10	1	0.37	0.4	0.84	1	1
	11	0				0		1
	12	0				0		1
	13	0				0		1
	14	0				0		1
	15	0				0		1
	16	0				0		1
		Watson				Actual	Needle based				Lesion based
			Average MAI	Median MAI	Highest MAI		0	24	0	0	0	1	0	0
39		no lesions				no positive cores	tp	tn	fp	fn	tp	tn	fp	fn
	Per needle:
	1	0				0		1
	2	0				0		1
	3	0				0		1
	4	0				0		1
	5	0				0		1
	6	0				0		1
	7	0				0		1
	8	0				0		1
	9	0				0		1
	10	0				0		1
	11	0				0		1
	12	0				0		1
	13	0				0		1
	14	0				0		1
	15	0				0		1
	16	0				0		1
	17	0				0		1
	18	0				0		1
	19	0				0		1
	20	0				0		1
	21	0				0		1
	22	0				0		1
	23	0				0		1
	24	0				0		1
		Watson				Actual	Needle based				Lesion based
			Average MAI	Median MAI	Highest MAI		0	23	0	1	0	0	0	1
40		no lesions				1 positive core	tp	tn	fp	fn	tp	tn	fp	fn
	Per needle:
	1	0				0		1
	2	0				0		1
	3	0				0		1
	4	0				0		1
	5	0				0		1
	6	0				0		1
	7	0				1				1
	8	0				0		1
	9	0				0		1
	10	0				0		1
	11	0				0		1
	12	0				0		1
	13	0				0		1
	14	0				0		1
	15	0				0		1
	16	0				0		1
	17	0				0		1
	18	0				0		1
	19	0				0		1
	20	0				0		1
	21	0				0		1
	22	0				0		1
	23	0				0		1
	24	0				0		1
	25	0				0		1
		Watson				Actual	Needle based				Lesion based
			Average MAI	Median MAI	Highest MAI		0	22	2	0	0	0	1	0
41		2 lesions				no positive cores	tp	tn	fp	fn	tp	tn	fp	fn
	lesion 1		0.81	0.84	0.93
	lesion 2		0.74	0.76	0.91
	Per needle:
	1	0				0		1
	2	0				0		1
	3	0				0		1
	4	0				0		1
	5	0				0		1
	6	0				0		1
	7	0				0		1
	8	0				0		1
	9	0				0		1
	10	0				0		1
	11	0				0		1
	12	1	0.15	0.1	0.6	0			1
	13	0				0		1
	14	0				0		1
	15	0				0		1
	16	0				0		1
	17	0				0		1
	18	0				0		1
	19	0				0		1
	20	0				0		1
	21	0				0		1
	22	0				0		1
	23	0				0		1
	24	1	0.19	0.07	0.74	0		0	1
		Watson				Actual	Needle based				Lesion based
			Average MAI	Median MAI	Highest MAI		1	22	0	0	1	0	0	0
42		1 lesion				1 positive core	tp	tn	fp	fn	tp	tn	fp	fn
	lesion 1		0.77	0.79	0.88
	Per needle:
	1	0				0		1
	2	0				0		1
	3	0				0		1
	4	0				0		1
	5	0				0		1
	6	0				0		1
	7	0				0		1
	8	0				0		1
	9	0				0		1
	10	0				0		1
	11	0				0		1
	12	0				0		1
	13	0				0		1
	14	0				0		1
	15	0				0		1
	16	0				0		1
	17	0				0		1
	18	1	0.28	0.2	0.66	1	1
	19	0				0		1
	20	0				0		1
	21	0				0		1
	22	0				0		1
	23	0				0		1
		Watson				Actual	Needle based				Lesion based
			Average MAI	Median MAI	Highest MAI		3	18	0	1	1	0	0	0
43		1 lesion				1 positive core	tp	tn	fp	fn	tp	tn	fp	fn
	lesion 1		0.78	0.79	0.95
	Per needle:
	1	1	0.29	0.12	0.86	1	1
	2	0				0		1
	3	0				0		1
	4	0				1				1
	5	0				0		1
	6	0				0		1
	7	0				0		1
	8	0				0		1
	9	0				0		1
	10	0				0		1
	11	0				0		1
	12	0				0		1
	13	0				0		1
	14	0				0		1
	15	0				0		1
	16	0				0		1
	17	0				0		1
	18	0				0		1
	19	0				1		1
	20	0				0		1
	21	1	0.46	0.52	0.86	1	1
	22	1	0.31	0.1	0.86	1	1
		Watson				Actual	Needle based				Lesion based
			Average MAI	Median MAI	Highest MAI		0	26	0	0	0	1	0	0
44		no lesions				no positive cores	tp	tn	fp	fn	tp	tn	fp	fn
	Per needle:
	1	0				0		1
	2	0				0		1
	3	0				0		1
	4	0				0		1
	5	0				0		1
	6	0				0		1
	7	0				0		1
	8	0				0		1
	9	0				0		1
	10	0				0		1
	11	0				0		1
	12	0				0		1
	13	0				0		1
	14	0				0		1
	15	0				0		1
	16	0				0		1
	17	0				0		1
	18	0				0		1
	19	0				0		1
	20	0				0		1
	21	0				0		1
	22	0				0		1
	23	0				0		1
	24	0				0		1
	25	0				0		1
	26	0				0		1
		Watson				Actual	Needle based				Lesion based
			Average MAI	Median MAI	Highest MAI		2	25	1	0	1	0	0	0
45		2 lesions				2 positive cores	tp	tn	fp	fn	tp	tn	fp	fn
	lesion 1		0.76	0.77	0.9
	lesion 2		0.78	0.78	0.94
	1	0				0		1
	2	0				0		1
	3	0				0		1
	4	0				0		1
	5	0				0		1
	6	1	0.51	0.79	0.94	1	1
	7	0	0.19	0	0.8	0		1
	8	0				0		1
	9	0				0		1
	10	0				0		1
	11	0				0		1
	12	0				0		1
	13	0				0		1
	14	0				0		1
	15	0				0		1
	16	0				0		1
	17	0				0		1
	18	0				0		1
	19	0				0		1
	20	0				0		1
	21	0				0		1
	22	0				0		1
	23	0				0		1
	24	0				0		1
	25	0				0		1
	26	1	0.56	0.51	0.89	0			1
	27	1	0.44	0.46	0.9	1	1
	28	0				0		1

## Sheet: Statistics th-a 0,15
Watson Elementary
Sensitivity
		Z	1.95996				Wilson confidence interval		Youden index
		p	0.904762						0.696429
		n	21				Central value	0.84217
							Half width	0.131311
							Minimum value	0.710859	0.306155
							Maximum value	0.973481	0.881033
Specificity
		Z	1.95996				Wilson confidence interval
		p	0.791667
		n	24				Central value	0.751424
							Half width	0.156128
							Minimum value	0.595296
							Maximum value	0.907552
		1 - specificity
			0.208333				Minimum value	0.0924484
							Maximum value	0.404704
Accuracy
		Z	1.95996				Wilson confidence interval
		p	0.844444
		n	45				Central value	0.817353
							Half width	0.105192
							Minimum value	0.712161
							Maximum value	0.922546

## Sheet: Results th-a 0,2
						Number of needles				1102
																Needle based	Lesion based	Youden index (lesion based)
							Needle based				Lesion based				sensitivity watson	0.546667	0.857143	0.732143
							41	1004	23	34	18	21	3	3
							tp	tn	fp	fn	tp	tn	fp	fn	specificity watson	0.977605	0.875
Case nr		Watson				Actual	Needle based				Lesion based
			Average MAI	Median MAI	Highest MAI		0	23	0	0	0	1	0	0
1		2 lesions				no positive cores	tp	tn	fp	fn	tp	tn	fp	fn
	lesion 1		0.5	0.5	0.78
	lesion 2		0.62	0.62	0.77
	Per needle:
	1	0				0		1
	2	0				0		1
	3	0				0		1
	4	0				0		1
	5	0				0		1
	6	0				0		1
	7	0				0		1
	8	0				0		1
	9	0				0		1
	10	0				0		1
	11	0				0		1
	12	0				0		1
	13	0				0		1
	14	0				0		1
	15	0				0		1
	16	0				0		1
	17	0				0		1
	18	0				0		1
	19	0				0		1
	20	0				0		1
	21	0				0		1
	22	0				0		1
	23	0				0		1
		Watson				Actual	Needle based				Lesion based
			Average MAI	Median MAI	Highest MAI		0	21	3	2	0	0	1	0
2		3 lesions				2 positive cores	tp	tn	fp	fn	tp	tn	fp	fn
	lesion 1		0.61	0.6	0.89
	lesion 2		0.66	0.67	0.88
	lesion 3		0.53	0.54	0.92
	Per needle:
	1	0				0		1
	2	0				0		1
	3	0				0		1
	4	0				0		1
	5	1	0.25	0.13	0.63	0			1
	6	1	0.25	0.15	0.76	0			1
	7	0				0		1
	8	0				0		1
	9	0				0		1
	10	0				0		1
	11	0				0		1
	12	0				0		1
	13	0				0		1
	14	0				1				1
	15	0				0		1
	16	0				0		1
	17	0				1				1
	18	0				0		1
	19	0				0		1
	20	0				0		1
	21	1	0.22	0.17	0.64	0			1
	22	0	0.18	0.05	0.77	0		1
	23	0				0		1
	24	0				0		1
	25	0				0		1
	26	0				0		1
		Watson				Actual	Needle based				Lesion based
			Average MAI	Median MAI	Highest MAI		6	14	0	2	1	0	0	0
3		2 lesions				8 positive cores	tp	tn	fp	fn	tp	tn	fp	fn
	Lesion 1		0.79	0.82	0.93
	Lesion 2		0.67	0.66	0.87
	1	0				1				1
	2	0				0		1
	3	0				0		1
	4	0				0		1
	5	0				0		1
	6	0				0		1
	7	0				0		1
	8	0				0		1
	9	0				0		1
	10	0				0		1
	11	0				0		1
	12	0				0		1
	13	0				0		1
	14	0				0		1
	15	0				0		1
	16	0				1				1
	17	1	0.2	0.01	0.86	1	1
	18	1	0.28	0.04	0.83	1	1
	19	1	0.72	0.87	0.91	1	1
	20	1	0.47	0.46	0.84	1	1
	21	1	0.58	0.71	0.91	1	1
	22	1	0.69	0.81	0.91	1	1
		Watson				Actual	Needle based				Lesion based
			Average MAI	Median MAI	Highest MAI		0	24	0	0	0	1	0	0
4		2 lesions				no positive cores	tp	tn	fp	fn	tp	tn	fp	fn
	lesion 1		0.71	0.72	0.89
	lesion 2		0.57	0.57	0.88
	Per needle:
	1	0				0		1
	2	0				0		1
	3	0				0		1
	4	0				0		1
	5	0				0		1
	6	0				0		1
	7	0				0		1
	8	0				0		1
	9	0				0		1
	10	0				0		1
	11	0				0		1
	12	0				0		1
	13	0				0		1
	14	0				0		1
	15	0				0		1
	16	0				0		1
	17	0				0		1
	18	0				0		1
	19	0				0		1
	20	0				0		1
	21	0				0		1
	22	0				0		1
	23	0				0		1
	24	0				0		1
		Watson				Actual	Needle based				Lesion based
			Average MAI	Median MAI	Highest MAI		0	24	0	0	0	1	0	0
5		2 lesions				no positive cores	tp	tn	fp	fn	tp	tn	fp	fn
	lesion 1		0.66	0.65	0.86
	lesion 2		0.66	0.66	0.85
	Per needle:
	1	0				0		1
	2	0				0		1
	3	0				0		1
	4	0				0		1
	5	0				0		1
	6	0				0		1
	7	0				0		1
	8	0				0		1
	9	0				0		1
	10	0				0		1
	11	0				0		1
	12	0				0		1
	13	0				0		1
	14	0				0		1
	15	0				0		1
	16	0				0		1
	17	0				0		1
	18	0				0		1
	19	0				0		1
	20	0				0		1
	21	0				0		1
	22	0				0		1
	23	0				0		1
	24	0				0		1
		Watson				Actual	Needle based				Lesion based
			Average MAI	Median MAI	Highest MAI		1	18	0	1	1	0	0	0
6		1 lesion				2 positive cores	tp	tn	fp	fn	tp	tn	fp	fn
	lesion 1		0.69	0.69	0.89
	Per needle:
	1	0				0		1
	2	0				0		1
	3	0				0		1
	4	1	0.21	0	0.89	1	1
	5	0				0		1
	6	0				0		1
	7	0				0		1
	8	0				0		1
	9	0				0		1
	10	0				1				1
	11	0				0		1
	12	0				0		1
	13	0				0		1
	14	0				0		1
	15	0				0		1
	16	0				0		1
	17	0				0		1
	18	0				0		1
	19	0				0		1
	20	0				0		1
		Watson				Actual	Needle based				Lesion based
				Median MAI	Highest MAI		0	36	0	0	0	1	0	0
7		No lesions				No positive cores	tp	tn	fp	fn	tp	tn	fp	fn
	Per needle:
	1	0				0		1
	2	0				0		1
	3	0				0		1
	4	0				0		1
	5	0				0		1
	6	0				0		1
	7	0				0		1
	8	0				0		1
	9	0				0		1
	10	0				0		1
	11	0				0		1
	12	0				0		1
	13	0				0		1
	14	0				0		1
	15	0				0		1
	16	0				0		1
	17	0				0		1
	18	0				0		1
	19	0				0		1
	20	0				0		1
	21	0				0		1
	22	0				0		1
	23	0				0		1
	24	0				0		1
	25	0				0		1
	26	0				0		1
	27	0				0		1
	28	0				0		1
	29	0				0		1
	30	0				0		1
	31	0				0		1
	32	0				0		1
	33	0				0		1
	34	0				0		1
	35	0				0		1
	36	0				0		1
		Watson				Actual	Needle based				Lesion based
				Median MAI	Highest MAI		0	22	2	0	0	0	1	0
8		2 lesions				No positive cores	tp	tn	fp	fn	tp	tn	fp	fn
	lesion 1		0.68	0.69	0.93
	lesion 2		0.72	0.71	0.88
	lesion 3		0.7	0.7	0.88
	Per needle:
	1	0				0		1
	2	0				0		1
	3	0				0		1
	4	0				0		1
	5	0				0		1
	6	0				0		1
	7	0				0		1
	8	1	0.36	0.22	0.86	0			1
	9	0				0		1
	10	0				0		1
	11	0				0		1
	12	0				0		1
	13	0				0		1
	14	0				0		1
	15	0				0		1
	16	0				0		1
	17	0				0		1
	18	0				0		1
	19	0				0		1
	20	0				0		1
	21	0				0		1
	22	1	0.18	0.05	0.66	0		1
	23	0				0		1
	24	0				0		1
	25	1	0.16	0.06	0.52	0		1
	26	1	0.32	0.2	0.73	0			1
	27	0				0		1
	28	0				0		1
	29	0				0		1
		Watson				Actual	Needle based				Lesion based
				Median MAI	Highest MAI		1	20	0	3	1	0	0	0
9		2 lesions				4 positive cores	tp	tn	fp	fn	tp	tn	fp	fn
	lesion 1		0.62	0.67	0.92
	lesion 2		0.64	0.66	0.98
	Per needle:
	1	0				0		1
	2	0				0		1
	3	0				0		1
	4	0				1				1
	5	0				0		1
	6	0				0		1
	7	0				0		1
	8	0				0		1
	9	0				0		1
	10	0				0		1
	11	0				1				1
	12	0				1				1
	13	0				0		1
	14	0				0		1
	15	0				0		1
	16	0				0		1
	17	0				0		1
	18	0				0		1
	19	0				0		1
	20	0				0		1
	21	1	0.32	0.29	0.72	1	1
	22	0				0		1
	23	0				0		1
	24	0				0		1
		Watson				Actual	Needle based				Lesion based
				Median MAI	Highest MAI		1	23	1	1	1	0	0	0
10		2 lesions				2 positive cores	tp	tn	fp	fn	tp	tn	fp	fn
	lesion 1		0.73	0.72	0.91
	lesion 2		0.62	0.6	0.78
	Per needle:
	1	0				0		1
	2	0				0		1
	3	0				0		1
	4	0				0		1
	5	0				0		1
	6	0				0		1
	7	0				0		1
	8	0				0		1
	9	0				0		1
	10	0				0		1
	11	0				0		1
	12	0				1				1
	13	0				0		1
	14	0				0		1
	15	0				0		1
	16	0				0		1
	17	0				0		1
	18	0				0		1
	19	0				0		1
	20	0				0		1
	21	0				0		1
	22	0				0		1
	23	0				0		1
	24	0				0		1
	25	1	0.58	0.57	0.81	1	1
	26	1	0.55	0.52	0.66	0			1
		Watson				Actual	Needle based				Lesion based
			Average MAI	Median MAI	Highest MAI		6	13	1	5	1	0	0	0
11		2 lesions				11 positive cores	tp	tn	fp	fn	tp	tn	fp	fn
	lesion 1		0.59	0.61	0.91
	lesion 2		0.62	0.62	0.84
	Per needle:
	1	0				0		1
	2	0				0		1
	3	0				0		1
	4	0				0		1
	5	0				0		1
	6	0				0		1
	7	0				0		1
	8	0				0		1
	9	0				0		1
	10	0				0		1
	11	0				0		1
	12	1	>0,5			1	1
	13	1	>0,5			1	1
	14	1	>0,5			1	1
	15	1	>0,5			1	1
	16	1	>0,5			1	1
	17	1	>0,5			0			1
	18	1	>0,5			1	1
	19	0				1				1
	20	0				1				1
	21	0				1				1
	22	0				1				1
	23	0				1				1
	24	0				0		1
	25	0				0		1
		Watson				Actual	Needle based				Lesion based
				Median MAI	Highest MAI		0	21	0	0	0	1	0	0
12		No lesions				No positive cores	tp	tn	fp	fn	tp	tn	fp	fn
	Per needle:
	1	0				0		1
	2	0				0		1
	3	0				0		1
	4	0				0		1
	5	0				0		1
	6	0				0		1
	7	0				0		1
	8	0				0		1
	9	0				0		1
	10	0				0		1
	11	0				0		1
	12	0				0		1
	13	0				0		1
	14	0				0		1
	15	0				0		1
	16	0				0		1
	17	0				0		1
	18	0				0		1
	19	0				0		1
	20	0				0		1
	21	0				0		1
		Watson				Actual	Needle based				Lesion based
				Median MAI	Highest MAI		2	19	2	1	1	0	0	0
13		1 lesion				3 positive cores	tp	tn	fp	fn	tp	tn	fp	fn
	lesion 1		0.48	0.48	0.9
	Per needle:
	1	0				0		1
	2	0				0		1
	3	0				0		1
	4	0				0		1
	5	0				0		1
	6	0				0		1
	7	0				0		1
	8	0				0		1
	9	0				0		1
	10	0				0		1
	11	0				0		1
	12	0				0		1
	13	0				0		1
	14	0				0		1
	15	0				0		1
	16	0				1				1
	17	0				0		1
	18	0				0		1
	19	0				0		1
	20	0				0		1
	21	1	0.15	0.12	0.43	1	1
	22	1	0.33	0.37	0.76	1	1
	23	1	0.41	0.43	0.74	0			1
	24	1	0.64	0.63	0.82	0			1
		Watson				Actual	Needle based				Lesion based
			Average MAI	Median MAI	Highest MAI		0	25	0	0	0	1	0	0
14		3 lesions				No positive cores	tp	tn	fp	fn	tp	tn	fp	fn
	lesion 1			0.72	0.91
	lesion 2		0.67	0.67	0.94
	lesion 3		0.7	0.69	0.96
	Per needle:
	1	0				0		1
	2	0				0		1
	3	0				0		1
	4	0				0		1
	5	0				0		1
	6	0				0		1
	7	0				0		1
	8	0				0		1
	9	0				0		1
	10	0				0		1
	11	0				0		1
	12	0				0		1
	13	0				0		1
	14	0				0		1
	15	0				0		1
	16	0				0		1
	17	0				0		1
	18	0				0		1
	19	0				0		1
	20	0				0		1
	21	0				0		1
	22	0				0		1
	23	0				0		1
	24	0				0		1
	25	0				0		1
		Watson				Actual	Needle based				Lesion based
			Average MAI	Median MAI	Highest MAI		0	25	0	0	0	1	0	0
15		3 lesions				No positive cores	tp	tn	fp	fn	tp	tn	fp	fn
	lesion 1		0.59	0.59	0.7
	lesion 2		0.66	0.65	0.78
	lesion 3		0.64	0.63	0.82
	Per needle:
	1	0				0		1
	2	0				0		1
	3	0				0		1
	4	0				0		1
	5	0				0		1
	6	0				0		1
	7	0				0		1
	8	0				0		1
	9	0				0		1
	10	0				0		1
	11	0				0		1
	12	0				0		1
	13	0				0		1
	14	0				0		1
	15	0				0		1
	16	0				0		1
	17	0				0		1
	18	0				0		1
	19	0				0		1
	20	0				0		1
	21	0				0		1
	22	0				0		1
	23	0				0		1
	24	0				0		1
	25	0				0		1
		Watson				Actual	Needle based				Lesion based
			Average MAI	Median MAI	Highest MAI		1	23	0	0	1	0	0	0
16		3 lesions				1 positive core	tp	tn	fp	fn	tp	tn	fp	fn
	lesion 1		0.64	0.64	0.86
	lesion 2		0.7	0.71	0.87
	lesion 3		0.74	0.74	0.87
	Per needle:
	1	0				0		1
	2	0				0		1
	3	0				0		1
	4	0				0		1
	5	0				0		1
	6	0				0		1
	7	0				0		1
	8	0				0		1
	9	0				0		1
	10	0				0		1
	11	0				0		1
	12	0				0		1
	13	0				0		1
	14	0				0		1
	15	0				0		1
	16	0				0		1
	17	0				0		1
	18	0				0		1
	19	0				0		1
	20	0				0		1
	21	0				0		1
	22	0				0		1
	23	1	0.57	0.47	0.81	1	1
	24	0				0		1
		Watson				Actual	Needle based				Lesion based
			Average MAI	Median MAI	Highest MAI		0	25	0	0	0	1	0	0
17		3 lesions				No positive cores	tp	tn	fp	fn	tp	tn	fp	fn
	lesion 1		0.71	0.71	0.91
	lesion 2		0.73	0.72	0.86
	lesion 3		0.69	0.71	0.87
	Per needle:
	1	0				0		1
	2	0				0		1
	3	0				0		1
	4	0				0		1
	5	0				0		1
	6	0				0		1
	7	0				0		1
	8	0				0		1
	9	0				0		1
	10	0				0		1
	11	0				0		1
	12	0				0		1
	13	0				0		1
	14	0				0		1
	15	0				0		1
	16	0				0		1
	17	0				0		1
	18	0				0		1
	19	0				0		1
	20	0				0		1
	21	0				0		1
	22	0				0		1
	23	0				0		1
	24	0				0		1
	25	0				0		1
		Watson				Actual	Needle based				Lesion based
			Average MAI	Median MAI	Highest MAI		0	24	0	0	0	1	0	0
18		2 lesions				No positive cores	tp	tn	fp	fn	tp	tn	fp	fn
	lesion 1		0.76	0.75	0.86
	lesion 2		0.69	0.7	0.84
	Per needle:
	1	0				0		1
	2	0				0		1
	3	0				0		1
	4	0				0		1
	5	0				0		1
	6	0				0		1
	7	0				0		1
	8	0				0		1
	9	0				0		1
	10	0				0		1
	11	0				0		1
	12	0				0		1
	13	0				0		1
	14	0				0		1
	15	0				0		1
	16	0				0		1
	17	0				0		1
	18	0				0		1
	19	0				0		1
	20	0				0		1
	21	0				0		1
	22	0				0		1
	23	0				0		1
	24	0				0		1
		Watson				Actual	Needle based				Lesion based
				Median MAI	Highest MAI		0	20	0	5	0	0	0	1
19		no lesions				5 positive cores	tp	tn	fp	fn	tp	tn	fp	fn
	Per needle:
	1	0				1				1
	2	0				1				1
	3	0				0		1
	4	0				0		1
	5	0				0		1
	6	0				1				1
	7	0				1				1
	8	0				1				1
	9	0				0		1
	10	0				0		1
	11	0				0		1
	12	0				0		1
	13	0				0		1
	14	0				0		1
	15	0				0		1
	16	0				0		1
	17	0				0		1
	18	0				0		1
	19	0				0		1
	20	0				0		1
	21	0				0		1
	22	0				0		1
	23	0				0		1
	24	0				0		1
	25	0				0		1
		Watson				Actual	Needle based				Lesion based
			Average MAI	Median MAI	Highest MAI		8	15	1	0	1	0	0	0
20		3 lesions				8 positive cores	tp	tn	fp	fn	tp	tn	fp	fn
	lesion 1		0.72	0.75	0.95
	lesion 2		0.74	0.75	0.9
	lesion 3		0.66	0.66	0.88
	Per needle:
	1	0				0		1
	2	0				0		1
	3	0				0		1
	4	0				0		1
	5	0				0		1
	6	0				0		1
	7	0				0		1
	8	0				0		1
	9	0				0		1
	10	0				0		1
	11	0				0		1
	12	0				0		1
	13	1	>0,5			1	1
	14	1	>0,5			1	1
	15	1	>0,5			1	1
	16	1	>0,5			1	1
	17	1	>0,5			1	1
	18	1	>0,5			1	1
	19	1	>0,5			1	1
	20	1	>0,5			1	1
	21	0				0		1
	22	0				0		1
	23	0				0		1
	24	1	>0,5			0			1
		Watson				Actual	Needle based				Lesion based
				Median MAI	Highest MAI		0	28	0	0	0	1	0	0
21		no lesions				no positive cores	tp	tn	fp	fn	tp	tn	fp	fn
	Per needle:
	1	0				0		1
	2	0				0		1
	3	0				0		1
	4	0				0		1
	5	0				0		1
	6	0				0		1
	7	0				0		1
	8	0				0		1
	9	0				0		1
	10	0				0		1
	11	0				0		1
	12	0				0		1
	13	0				0		1
	14	0				0		1
	15	0				0		1
	16	0				0		1
	17	0				0		1
	18	0				0		1
	19	0				0		1
	20	0				0		1
	21	0				0		1
	22	0				0		1
	23	0				0		1
	24	0				0		1
	25	0				0		1
	26	0				0		1
	27	0				0		1
	28	0				0		1
		Watson				Actual	Needle based				Lesion based
			Average MAI	Median MAI	Highest MAI		2	22	0	1	1	0	0	0
22		1 lesion				3 positive cores	tp	tn	fp	fn	tp	tn	fp	fn
	lesion 1		0.68	0.68	0.86
	Per needle:
	1	0				0		1
	2	0				0		1
	3	0				0		1
	4	0				0		1
	5	0				0		1
	6	0				0		1
	7	0				1				1
	8	0				0		1
	9	0				0		1
	10	0				0		1
	11	0				0		1
	12	0				0		1
	13	0				0		1
	14	0				0		1
	15	0				0		1
	16	0				0		1
	17	0				0		1
	18	0				0		1
	19	0				0		1
	20	0				0		1
	21	0				0		1
	22	0				0		1
	23	1	0.52	0.51	0.83	1	1
	24	0				0		1
	25	1	0.55	0.62	0.83	1	1
		Watson				Actual	Needle based				Lesion based
			Average MAI	Median MAI	Highest MAI		0	34	0	0	0	1	0	0
23		2 lesions				no positive cores	tp	tn	fp	fn	tp	tn	fp	fn
	lesion 1		0.69	0.69	0.94
	lesion 2		0.63	0.63	0.89
	Per needle:
	1	0				0		1
	2	0				0		1
	3	0				0		1
	4	0				0		1
	5	0				0		1
	6	0				0		1
	7	0				0		1
	8	0				0		1
	9	0				0		1
	10	0				0		1
	11	0				0		1
	12	0				0		1
	13	0				0		1
	14	0				0		1
	15	0				0		1
	16	0				0		1
	17	0				0		1
	18	0				0		1
	19	0				0		1
	20	0				0		1
	21	0				0		1
	22	0				0		1
	23	0				0		1
	24	0				0		1
	25	0				0		1
	26	0				0		1
	27	0				0		1
	28	0				0		1
	29	0				0		1
	30	0				0		1
	31	0				0		1
	32	0				0		1
	33	0				0		1
	34	0				0		1
		Watson				Actual	Needle based				Lesion based
			Average MAI	Median MAI	Highest MAI		0	24	0	0	0	1	0	0
24		3 lesions				no positive cores	tp	tn	fp	fn	tp	tn	fp	fn
	lesion 1		0.77	0.77	0.89
	lesion 2		0.74	0.74	0.88
	lesion 3		0.78	0.79	0.93
	Per needle:
	1	0				0		1
	2	0				0		1
	3	0				0		1
	4	0				0		1
	5	0				0		1
	6	0				0		1
	7	0				0		1
	8	0				0		1
	9	0				0		1
	10	0				0		1
	11	0				0		1
	12	0				0		1
	13	0				0		1
	14	0				0		1
	15	0				0		1
	16	0				0		1
	17	0				0		1
	18	0				0		1
	19	0				0		1
	20	0				0		1
	21	0				0		1
	22	0				0		1
	23	0				0		1
	24	0				0		1
		Watson				Actual	Needle based				Lesion based
			Average MAI	Median MAI	Highest MAI		0	23	0	0	0	1	0	0
25		1 lesion				no positive cores	tp	tn	fp	fn	tp	tn	fp	fn
	lesion 1		0.78	0.78	0.9
	Per needle:
	1	0				0		1
	2	0				0		1
	3	0				0		1
	4	0				0		1
	5	0				0		1
	6	0				0		1
	7	0				0		1
	8	0				0		1
	9	0				0		1
	10	0				0		1
	11	0				0		1
	12	0				0		1
	13	0				0		1
	14	0				0		1
	15	0				0		1
	16	0				0		1
	17	0				0		1
	18	0				0		1
	19	0				0		1
	20	0				0		1
	21	0				0		1
	22	0				0		1
	23	0				0		1
		Watson				Actual	Needle based				Lesion based
				Median MAI	Highest MAI		0	20	0	0	0	1	0	0
26		no lesions				no positive cores	tp	tn	fp	fn	tp	tn	fp	fn
	Per needle:
	1	0				0		1
	2	0				0		1
	3	0				0		1
	4	0				0		1
	5	0				0		1
	6	0				0		1
	7	0				0		1
	8	0				0		1
	9	0				0		1
	10	0				0		1
	11	0				0		1
	12	0				0		1
	13	0				0		1
	14	0				0		1
	15	0				0		1
	16	0				0		1
	17	0				0		1
	18	0				0		1
	19	0				0		1
	20	0				0		1
		Watson				Actual	Needle based				Lesion based
				Median MAI	Highest MAI		0	22	0	1	0	0	0	1
27		2 lesions				1 positive core	tp	tn	fp	fn	tp	tn	fp	fn
	lesion 1		0.78	0.79	0.88
	lesion 2		0.73	0.71	0.88
	Per needle:
	1	0				0		1
	2	0				0		1
	3	0				0		1
	4	0				0		1
	5	0				0		1
	6	0				0		1
	7	0				0		1
	8	0				0		1
	9	0				0		1
	10	0				0		1
	11	0				0		1
	12	0				1				1
	13	0				0		1
	14	0				0		1
	15	0				0		1
	16	0				0		1
	17	0				0		1
	18	0				0		1
	19	0				0		1
	20	0				0		1
	21	0				0		1
	22	0				0		1
	23	0				0		1
		Watson				Actual	Needle based				Lesion based
			Average MAI	Median MAI	Highest MAI		1	22	2	0	1	0	0	0
28		2 lesions				1 positive core	tp	tn	fp	fn	tp	tn	fp	fn
	lesion 1		0.78	0.79	0.96
	lesion 2		0.78	0.78	0.93
	Per needle:
	1	0				0		1
	2	0				0		1
	3	0				0		1
	4	0				0		1
	5	0				0		1
	6	0				0		1
	7	0				0		1
	8	0				0		1
	9	0				0		1
	10	0				0		1
	11	0				0		1
	12	0				0		1
	13	0				0		1
	14	0				0		1
	15	0				0		1
	16	0				0		1
	17	0				0		1
	18	0				0		1
	19	0				0		1
	20	0				0		1
	21	1	0.43	0.53	0.77	1	1
	22	1	0.5	0.5	0.86	0			1
	23	1	0.55	0.54	0.89	0			1
	24	0				0		1
	25	0				0		1
		Watson				Actual	Needle based				Lesion based
			Average MAI	Median MAI	Highest MAI		1	19	6	1	1	0	0	0
29		4 lesions				1 positive core	tp	tn	fp	fn	tp	tn	fp	fn
	lesion 1		0.8	0.8	0.94
	lesion 2		0.77	0.77	0.95
	lesion 3		0.81	0.83	0.92
	lesion 4		0.78	0.79	0.96
	Per needle:
	1	1	0.69	0.69	0.8	0			1
	2	0				0		1
	3	1	0.52	0.55	0.68	0			1
	4	1	0.8	0.79	0.9	0			1
	5	0				0		1
	6	0				0		1
	7	0				0		1
	8	0				0		1
	9	0				0		1
	10	0				0		1
	11	0				0		1
	12	0				0		1
	13	0				0		1
	14	1	0.23	0.15	0.79	1	1
	15	0				0		1
	16	0				0		1
	17	0				0		1
	18	0				0		1
	19	0				0		1
	20	0				0		1
	21	0				1				1
	22	0				0		1
	23	1	0.75	0.78	0.88	0			1
	24	1	0.74	0.76	0.9	0			1
	25	0				0		1
	26	1	0.8	0.85	0.91	0			1
	27	0				0		1
		Watson				Actual	Needle based				Lesion based
				Median MAI	Highest MAI		0	25	0	0	0	1	0	0
30		1 lesion				no positive cores	tp	tn	fp	fn	tp	tn	fp	fn
	lesion 1		0.75	0.75	0.88
	Per needle:
	1	0				0		1
	2	0				0		1
	3	0				0		1
	4	0				0		1
	5	0				0		1
	6	0				0		1
	7	0				0		1
	8	0				0		1
	9	0				0		1
	10	0				0		1
	11	0				0		1
	12	0				0		1
	13	0				0		1
	14	0				0		1
	15	0				0		1
	16	0				0		1
	17	0				0		1
	18	0				0		1
	19	0				0		1
	20	0				0		1
	21	0				0		1
	22	0				0		1
	23	0				0		1
	24	0				0		1
	25	0				0		1
		Watson				Actual	Needle based				Lesion based
			Average MAI	Median MAI	Highest MAI		0	23	1	0	0	0	1	0
31		1 lesion				no positive cores	tp	tn	fp	fn	tp	tn	fp	fn
	lesion 1		0.77	0.77	0.89
	Per needle:
	1	0				0		1
	2	0				0		1
	3	0				0		1
	4	1	0.43	0.48	0.86	0			1
	5	0				0		1
	6	0				0		1
	7	0				0		1
	8	0				0		1
	9	0				0		1
	10	0				0		1
	11	0				0		1
	12	0				0		1
	13	0				0		1
	14	0				0		1
	15	0				0		1
	16	0				0		1
	17	0				0		1
	18	0				0		1
	19	0				0		1
	20	0				0		1
	21	0				0		1
	22	0				0		1
	23	0				0		1
	24	0				0		1
		Watson				Actual	Needle based				Lesion based
			Average MAI	Median MAI	Highest MAI		0	25	0	0	0	1	0	0
32		2 lesions				no positive cores	tp	tn	fp	fn	tp	tn	fp	fn
	lesion 1		0.8	0.81	0.94
	lesion 2		0.81	0.81	0.94
	Per needle:
	1	0				0		1
	2	0				0		1
	3	0				0		1
	4	0				0		1
	5	0				0		1
	6	0				0		1
	7	0				0		1
	8	0				0		1
	9	0				0		1
	10	0				0		1
	11	0				0		1
	12	0				0		1
	13	0				0		1
	14	0				0		1
	15	0				0		1
	16	0				0		1
	17	0				0		1
	18	0				0		1
	19	0				0		1
	20	0				0		1
	21	0				0		1
	22	0				0		1
	23	0				0		1
	24	0				0		1
	25	0				0		1
		Watson				Actual	Needle based				Lesion based
			Average MAI	Median MAI	Highest MAI		0	23	0	0	0	1	0	0
33		1 lesion				no positive cores	tp	tn	fp	fn	tp	tn	fp	fn
	lesion 1		0.8	0.81	0.87
	lesion 2		0.78	0.8	0.88
	Per needle:
	1	0				0		1
	2	0				0		1
	3	0	0.17	0.02	0.85	0		1
	4	0				0		1
	5	0				0		1
	6	0				0		1
	7	0				0		1
	8	0				0		1
	9	0				0		1
	10	0				0		1
	11	0				0		1
	12	0				0		1
	13	0				0		1
	14	0				0		1
	15	0				0		1
	16	0				0		1
	17	0				0		1
	18	0				0		1
	19	0				0		1
	20	0				0		1
	21	0				0		1
	22	0				0		1
	23	0				0		1
		Watson				Actual	Needle based				Lesion based
			Average MAI	Median MAI	Highest MAI		1	22	1	1	1	0	0	0
34		1 lesion				2 positive cores	tp	tn	fp	fn	tp	tn	fp	fn
	lesion 1		0.82	0.85	0.92
	Per needle:
	1	1	0.57	0.78	0.9	1	1
	2	1	0.34	0.21	0.88	0			1
	3	0				0		1
	4	0				0		1
	5	0				0		1
	6	0				0		1
	7	0				0		1
	8	0				0		1
	9	0				0		1
	10	0				0		1
	11	0				0		1
	12	0				0		1
	13	0				0		1
	14	0				0		1
	15	0				0		1
	16	0				0		1
	17	0				0		1
	18	0				0		1
	19	0				0		1
	20	0				0		1
	21	0				0		1
	22	0				0		1
	23	0				0		1
	24	0				0		1
	25	0				1				1
		Watson				Actual	Needle based				Lesion based
			Average MAI	Median MAI	Highest MAI		0	25	0	0	0	1	0	0
35		1 lesion				no positive cores	tp	tn	fp	fn	tp	tn	fp	fn
	lesion 1		0.81	0.81	0.89
	Per needle:
	1	0				0		1
	2	0				0		1
	3	0				0		1
	4	0				0		1
	5	0				0		1
	6	0				0		1
	7	0				0		1
	8	0				0		1
	9	0				0		1
	10	0				0		1
	11	0				0		1
	12	0				0		1
	13	0				0		1
	14	0				0		1
	15	0				0		1
	16	0				0		1
	17	0				0		1
	18	0				0		1
	19	0				0		1
	20	0				0		1
	21	0				0		1
	22	0				0		1
	23	0				0		1
	24	0				0		1
	25	0				0		1
		Watson				Actual	Needle based				Lesion based
			Average MAI	Median MAI	Highest MAI		1	21	2	0	1	0	0	0
36		1 lesion				1 positive core	tp	tn	fp	fn	tp	tn	fp	fn
	lesion 1		0.84	0.85	0.93
	Per needle:
	1	0				0		1
	2	0				0		1
	3	0				0		1
	4	0				0		1
	5	0				0		1
	6	0				0		1
	7	0				0		1
	8	0				0		1
	9	0				0		1
	10	0				0		1
	11	0				0		1
	12	0				0		1
	13	0				0		1
	14	0				0		1
	15	0				0		1
	16	0				0		1
	17	0				0		1
	18	0				0		1
	19	1	0.54	0.58	0.91	0			1
	20	1	0.45	0.54	0.84	1	1
	21	1	0.73	0.87	0.93	0			1
	22	0				0		1
	23	0				0		1
	24	0				0		1
		Watson				Actual	Needle based				Lesion based
			Average MAI	Median MAI	Highest MAI		1	17	0	6	1	0	0	0
37		2 lesions				8 positive cores	tp	tn	fp	fn	tp	tn	fp	fn
	lesion 1		0.77	0.77	0.89
	lesion 2		0.77	0.77	0.86
	Per needle:
	1	0				0		1
	2	0				0		1
	3	0				1				1
	4	0				1				1
	5	0				0		1
	6	0				1				1
	7	0				0		1
	8	0				0		1
	9	0				1				1
	10	0				0		1
	11	0				0		1
	12	0				0		1
	13	0				1		1
	14	0				0		1
	15	0				0		1
	16	0				0		1
	17	0				0		1
	18	0				1				1
	19	0				1				1
	20	0				0		1
	21	1	0.31	0.11	0.86	1	1
	22	0				0		1
	23	0				0		1
	24	0				0		1
		Watson				Actual	Needle based				Lesion based
			Average MAI	Median MAI	Highest MAI		2	12	0	2	1	0	0	0
38		2 lesions				8 positive cores	tp	tn	fp	fn	tp	tn	fp	fn
	lesion 1		0.79	0.8	0.96
	lesion 2		0.82	0.84	0.96
	Per needle:
	1	0				0		1
	2	0				0		1
	3	0				0		1
	4	0				1				1
	5	0				1				1
	6	1	0.55	0.64	0.87	1	1
	7	0				0		1
	8	0				0		1
	9	0				0		1
	10	1	0.37	0.4	0.84	1	1
	11	0				0		1
	12	0				0		1
	13	0				0		1
	14	0				0		1
	15	0				0		1
	16	0				0		1
		Watson				Actual	Needle based				Lesion based
			Average MAI	Median MAI	Highest MAI		0	24	0	0	0	1	0	0
39		no lesions				no positive cores	tp	tn	fp	fn	tp	tn	fp	fn
	Per needle:
	1	0				0		1
	2	0				0		1
	3	0				0		1
	4	0				0		1
	5	0				0		1
	6	0				0		1
	7	0				0		1
	8	0				0		1
	9	0				0		1
	10	0				0		1
	11	0				0		1
	12	0				0		1
	13	0				0		1
	14	0				0		1
	15	0				0		1
	16	0				0		1
	17	0				0		1
	18	0				0		1
	19	0				0		1
	20	0				0		1
	21	0				0		1
	22	0				0		1
	23	0				0		1
	24	0				0		1
		Watson				Actual	Needle based				Lesion based
			Average MAI	Median MAI	Highest MAI		0	23	0	1	0	0	0	1
40		no lesions				1 positive core	tp	tn	fp	fn	tp	tn	fp	fn
	Per needle:
	1	0				0		1
	2	0				0		1
	3	0				0		1
	4	0				0		1
	5	0				0		1
	6	0				0		1
	7	0				1				1
	8	0				0		1
	9	0				0		1
	10	0				0		1
	11	0				0		1
	12	0				0		1
	13	0				0		1
	14	0				0		1
	15	0				0		1
	16	0				0		1
	17	0				0		1
	18	0				0		1
	19	0				0		1
	20	0				0		1
	21	0				0		1
	22	0				0		1
	23	0				0		1
	24	0				0		1
	25	0				0		1
		Watson				Actual	Needle based				Lesion based
			Average MAI	Median MAI	Highest MAI		0	24	0	0	0	1	0	0
41		2 lesions				no positive cores	tp	tn	fp	fn	tp	tn	fp	fn
	lesion 1		0.81	0.84	0.93
	lesion 2		0.74	0.76	0.91
	Per needle:
	1	0				0		1
	2	0				0		1
	3	0				0		1
	4	0				0		1
	5	0				0		1
	6	0				0		1
	7	0				0		1
	8	0				0		1
	9	0				0		1
	10	0				0		1
	11	0				0		1
	12	0	0.15	0.1	0.6	0		1
	13	0				0		1
	14	0				0		1
	15	0				0		1
	16	0				0		1
	17	0				0		1
	18	0				0		1
	19	0				0		1
	20	0				0		1
	21	0				0		1
	22	0				0		1
	23	0				0		1
	24	0	0.19	0.07	0.74	0		1
		Watson				Actual	Needle based				Lesion based
			Average MAI	Median MAI	Highest MAI		1	22	0	0	1	0	0	0
42		1 lesion				1 positive core	tp	tn	fp	fn	tp	tn	fp	fn
	lesion 1		0.77	0.79	0.88
	Per needle:
	1	0				0		1
	2	0				0		1
	3	0				0		1
	4	0				0		1
	5	0				0		1
	6	0				0		1
	7	0				0		1
	8	0				0		1
	9	0				0		1
	10	0				0		1
	11	0				0		1
	12	0				0		1
	13	0				0		1
	14	0				0		1
	15	0				0		1
	16	0				0		1
	17	0				0		1
	18	1	0.28	0.2	0.66	1	1
	19	0				0		1
	20	0				0		1
	21	0				0		1
	22	0				0		1
	23	0				0		1
		Watson				Actual	Needle based				Lesion based
			Average MAI	Median MAI	Highest MAI		3	18	0	1	1	0	0	0
43		1 lesion				1 positive core	tp	tn	fp	fn	tp	tn	fp	fn
	lesion 1		0.78	0.79	0.95
	Per needle:
	1	1	0.29	0.12	0.86	1	1
	2	0				0		1
	3	0				0		1
	4	0				1				1
	5	0				0		1
	6	0				0		1
	7	0				0		1
	8	0				0		1
	9	0				0		1
	10	0				0		1
	11	0				0		1
	12	0				0		1
	13	0				0		1
	14	0				0		1
	15	0				0		1
	16	0				0		1
	17	0				0		1
	18	0				0		1
	19	0				1		1
	20	0				0		1
	21	1	0.46	0.52	0.86	1	1
	22	1	0.31	0.1	0.86	1	1
		Watson				Actual	Needle based				Lesion based
			Average MAI	Median MAI	Highest MAI		0	26	0	0	0	1	0	0
44		no lesions				no positive cores	tp	tn	fp	fn	tp	tn	fp	fn
	Per needle:
	1	0				0		1
	2	0				0		1
	3	0				0		1
	4	0				0		1
	5	0				0		1
	6	0				0		1
	7	0				0		1
	8	0				0		1
	9	0				0		1
	10	0				0		1
	11	0				0		1
	12	0				0		1
	13	0				0		1
	14	0				0		1
	15	0				0		1
	16	0				0		1
	17	0				0		1
	18	0				0		1
	19	0				0		1
	20	0				0		1
	21	0				0		1
	22	0				0		1
	23	0				0		1
	24	0				0		1
	25	0				0		1
	26	0				0		1
		Watson				Actual	Needle based				Lesion based
			Average MAI	Median MAI	Highest MAI		2	25	1	0	1	0	0	0
45		2 lesions				2 positive cores	tp	tn	fp	fn	tp	tn	fp	fn
	lesion 1		0.76	0.77	0.9
	lesion 2		0.78	0.78	0.94
	1	0				0		1
	2	0				0		1
	3	0				0		1
	4	0				0		1
	5	0				0		1
	6	1	0.51	0.79	0.94	1	1
	7	0	0.19	0	0.8	0		1
	8	0				0		1
	9	0				0		1
	10	0				0		1
	11	0				0		1
	12	0				0		1
	13	0				0		1
	14	0				0		1
	15	0				0		1
	16	0				0		1
	17	0				0		1
	18	0				0		1
	19	0				0		1
	20	0				0		1
	21	0				0		1
	22	0				0		1
	23	0				0		1
	24	0				0		1
	25	0				0		1
	26	1	0.56	0.51	0.89	0			1
	27	1	0.44	0.46	0.9	1	1
	28	0				0		1

## Sheet: Statistics th-a 0,2
Watson Elementary
Sensitivity
		Z	1.95996				Wilson confidence interval		Youden index
		p	0.857143						0.732143
		n	21				Central value	0.801915
							Half width	0.148275
							Minimum value	0.65364	0.343602
							Maximum value	0.95019	0.906746
Specificity
		Z	1.95996				Wilson confidence interval
		p	0.875
		n	24				Central value	0.823259
							Half width	0.133297
							Minimum value	0.689962
							Maximum value	0.956557
		1 - specificity
			0.125				Minimum value	0.0434434
							Maximum value	0.310038
Accuracy
		Z	1.95996				Wilson confidence interval
		p	0.8667
		n	45				Central value	0.837859
							Half width	0.0995917
							Minimum value	0.738267
							Maximum value	0.93745

## Sheet: Results th-a 0,3
						Number of needles				1102
																Needle based	Lesion based	Youden index (lesion based)
							Needle based				Lesion based				sensitivity watson	0.460526	0.727273	0.640316
							35	1006	20	41	16	21	2	6
							tp	tn	fp	fn	tp	tn	fp	fn	specificity watson	0.980507	0.913043
Case nr		Watson				Actual	Needle based				Lesion based
			Average MAI	Median MAI	Highest MAI		0	23	0	0	0	1	0	0
1		2 lesions				no positive cores	tp	tn	fp	fn	tp	tn	fp	fn
	lesion 1		0.5	0.5	0.78
	lesion 2		0.62	0.62	0.77
	Per needle:
	1	0				0		1
	2	0				0		1
	3	0				0		1
	4	0				0		1
	5	0				0		1
	6	0				0		1
	7	0				0		1
	8	0				0		1
	9	0				0		1
	10	0				0		1
	11	0				0		1
	12	0				0		1
	13	0				0		1
	14	0				0		1
	15	0				0		1
	16	0				0		1
	17	0				0		1
	18	0				0		1
	19	0				0		1
	20	0				0		1
	21	0				0		1
	22	0				0		1
	23	0				0		1
		Watson				Actual	Needle based				Lesion based
			Average MAI	Median MAI	Highest MAI		0	24	0	2	0	0	0	1
2		3 lesions				2 positive cores	tp	tn	fp	fn	tp	tn	fp	fn
	lesion 1		0.61	0.6	0.89
	lesion 2		0.66	0.67	0.88
	lesion 3		0.53	0.54	0.92
	Per needle:
	1	0				0		1
	2	0				0		1
	3	0				0		1
	4	0				0		1
	5	0	0.25	0.13	0.63	0		1
	6	0	0.25	0.15	0.76	0		1
	7	0				0		1
	8	0				0		1
	9	0				0		1
	10	0				0		1
	11	0				0		1
	12	0				0		1
	13	0				0		1
	14	0				1				1
	15	0				0		1
	16	0				0		1
	17	0				1				1
	18	0				0		1
	19	0				0		1
	20	0				0		1
	21	0	0.22	0.17	0.64	0		1
	22	0	0.18	0.05	0.77	0		1
	23	0				0		1
	24	0				0		1
	25	0				0		1
	26	0				0		1
		Watson				Actual	Needle based				Lesion based
			Average MAI	Median MAI	Highest MAI		4	14	0	4	1	0	0	0
3		2 lesions				8 positive cores	tp	tn	fp	fn	tp	tn	fp	fn
	Lesion 1		0.79	0.82	0.93
	Lesion 2		0.67	0.66	0.87
	1	0				1				1
	2	0				0		1
	3	0				0		1
	4	0				0		1
	5	0				0		1
	6	0				0		1
	7	0				0		1
	8	0				0		1
	9	0				0		1
	10	0				0		1
	11	0				0		1
	12	0				0		1
	13	0				0		1
	14	0				0		1
	15	0				0		1
	16	0				1				1
	17	0	0.2	0.01	0.86	1				1
	18	0	0.28	0.04	0.83	1				1
	19	1	0.72	0.87	0.91	1	1
	20	1	0.47	0.46	0.84	1	1
	21	1	0.58	0.71	0.91	1	1
	22	1	0.69	0.81	0.91	1	1
		Watson				Actual	Needle based				Lesion based
			Average MAI	Median MAI	Highest MAI		0	24	0	0	0	1	0	0
4		2 lesions				no positive cores	tp	tn	fp	fn	tp	tn	fp	fn
	lesion 1		0.71	0.72	0.89
	lesion 2		0.57	0.57	0.88
	Per needle:
	1	0				0		1
	2	0				0		1
	3	0				0		1
	4	0				0		1
	5	0				0		1
	6	0				0		1
	7	0				0		1
	8	0				0		1
	9	0				0		1
	10	0				0		1
	11	0				0		1
	12	0				0		1
	13	0				0		1
	14	0				0		1
	15	0				0		1
	16	0				0		1
	17	0				0		1
	18	0				0		1
	19	0				0		1
	20	0				0		1
	21	0				0		1
	22	0				0		1
	23	0				0		1
	24	0				0		1
		Watson				Actual	Needle based				Lesion based
			Average MAI	Median MAI	Highest MAI		0	24	0	0	0	1	0	0
5		2 lesions				no positive cores	tp	tn	fp	fn	tp	tn	fp	fn
	lesion 1		0.66	0.65	0.86
	lesion 2		0.66	0.66	0.85
	Per needle:
	1	0				0		1
	2	0				0		1
	3	0				0		1
	4	0				0		1
	5	0				0		1
	6	0				0		1
	7	0				0		1
	8	0				0		1
	9	0				0		1
	10	0				0		1
	11	0				0		1
	12	0				0		1
	13	0				0		1
	14	0				0		1
	15	0				0		1
	16	0				0		1
	17	0				0		1
	18	0				0		1
	19	0				0		1
	20	0				0		1
	21	0				0		1
	22	0				0		1
	23	0				0		1
	24	0				0		1
		Watson				Actual	Needle based				Lesion based
			Average MAI	Median MAI	Highest MAI		0	18	0	2	0	0	0	1
6		1 lesion				2 positive cores	tp	tn	fp	fn	tp	tn	fp	fn
	lesion 1		0.69	0.69	0.89
	Per needle:
	1	0				0		1
	2	0				0		1
	3	0				0		1
	4	0	0.21	0	0.89	1				1
	5	0				0		1
	6	0				0		1
	7	0				0		1
	8	0				0		1
	9	0				0		1
	10	0				1				1
	11	0				0		1
	12	0				0		1
	13	0				0		1
	14	0				0		1
	15	0				0		1
	16	0				0		1
	17	0				0		1
	18	0				0		1
	19	0				0		1
	20	0				0		1
		Watson				Actual	Needle based				Lesion based
				Median MAI	Highest MAI		0	36	0	0	0	1	0	0
7		No lesions				No positive cores	tp	tn	fp	fn	tp	tn	fp	fn
	Per needle:
	1	0				0		1
	2	0				0		1
	3	0				0		1
	4	0				0		1
	5	0				0		1
	6	0				0		1
	7	0				0		1
	8	0				0		1
	9	0				0		1
	10	0				0		1
	11	0				0		1
	12	0				0		1
	13	0				0		1
	14	0				0		1
	15	0				0		1
	16	0				0		1
	17	0				0		1
	18	0				0		1
	19	0				0		1
	20	0				0		1
	21	0				0		1
	22	0				0		1
	23	0				0		1
	24	0				0		1
	25	0				0		1
	26	0				0		1
	27	0				0		1
	28	0				0		1
	29	0				0		1
	30	0				0		1
	31	0				0		1
	32	0				0		1
	33	0				0		1
	34	0				0		1
	35	0				0		1
	36	0				0		1
		Watson				Actual	Needle based				Lesion based
				Median MAI	Highest MAI		0	22	2	0	0	0	1	0
8		2 lesions				No positive cores	tp	tn	fp	fn	tp	tn	fp	fn
	lesion 1		0.68	0.69	0.93
	lesion 2		0.72	0.71	0.88
	lesion 3		0.7	0.7	0.88
	Per needle:
	1	0				0		1
	2	0				0		1
	3	0				0		1
	4	0				0		1
	5	0				0		1
	6	0				0		1
	7	0				0		1
	8	1	0.36	0.22	0.86	0			1
	9	0				0		1
	10	0				0		1
	11	0				0		1
	12	0				0		1
	13	0				0		1
	14	0				0		1
	15	0				0		1
	16	0				0		1
	17	0				0		1
	18	0				0		1
	19	0				0		1
	20	0				0		1
	21	0				0		1
	22	1	0.18	0.05	0.66	0		1
	23	0				0		1
	24	0				0		1
	25	1	0.16	0.06	0.52	0		1
	26	1	0.32	0.2	0.73	0			1
	27	0				0		1
	28	0				0		1
	29	0				0		1
		Watson				Actual	Needle based				Lesion based
				Median MAI	Highest MAI		1	20	0	3	1	0	0	0
9		2 lesions				4 positive cores	tp	tn	fp	fn	tp	tn	fp	fn
	lesion 1		0.62	0.67	0.92
	lesion 2		0.64	0.66	0.98
	Per needle:
	1	0				0		1
	2	0				0		1
	3	0				0		1
	4	0				1				1
	5	0				0		1
	6	0				0		1
	7	0				0		1
	8	0				0		1
	9	0				0		1
	10	0				0		1
	11	0				1				1
	12	0				1				1
	13	0				0		1
	14	0				0		1
	15	0				0		1
	16	0				0		1
	17	0				0		1
	18	0				0		1
	19	0				0		1
	20	0				0		1
	21	1	0.32	0.29	0.72	1	1
	22	0				0		1
	23	0				0		1
	24	0				0		1
		Watson				Actual	Needle based				Lesion based
				Median MAI	Highest MAI		1	23	1	1	1	0	0	0
10		2 lesions				2 positive cores	tp	tn	fp	fn	tp	tn	fp	fn
	lesion 1		0.73	0.72	0.91
	lesion 2		0.62	0.6	0.78
	Per needle:
	1	0				0		1
	2	0				0		1
	3	0				0		1
	4	0				0		1
	5	0				0		1
	6	0				0		1
	7	0				0		1
	8	0				0		1
	9	0				0		1
	10	0				0		1
	11	0				0		1
	12	0				1				1
	13	0				0		1
	14	0				0		1
	15	0				0		1
	16	0				0		1
	17	0				0		1
	18	0				0		1
	19	0				0		1
	20	0				0		1
	21	0				0		1
	22	0				0		1
	23	0				0		1
	24	0				0		1
	25	1	0.58	0.57	0.81	1	1
	26	1	0.55	0.52	0.66	0			1
		Watson				Actual	Needle based				Lesion based
			Average MAI	Median MAI	Highest MAI		6	13	1	5	1	0	0	0
11		2 lesions				11 positive cores	tp	tn	fp	fn	tp	tn	fp	fn
	lesion 1		0.59	0.61	0.91
	lesion 2		0.62	0.62	0.84
	Per needle:
	1	0				0		1
	2	0				0		1
	3	0				0		1
	4	0				0		1
	5	0				0		1
	6	0				0		1
	7	0				0		1
	8	0				0		1
	9	0				0		1
	10	0				0		1
	11	0				0		1
	12	1	>0,5			1	1
	13	1	>0,5			1	1
	14	1	>0,5			1	1
	15	1	>0,5			1	1
	16	1	>0,5			1	1
	17	1	>0,5			0			1
	18	1	>0,5			1	1
	19	0				1				1
	20	0				1				1
	21	0				1				1
	22	0				1				1
	23	0				1				1
	24	0				0		1
	25	0				0		1
		Watson				Actual	Needle based				Lesion based
				Median MAI	Highest MAI		0	21	0	0	0	1	0	0
12		No lesions				No positive cores	tp	tn	fp	fn	tp	tn	fp	fn
	Per needle:
	1	0				0		1
	2	0				0		1
	3	0				0		1
	4	0				0		1
	5	0				0		1
	6	0				0		1
	7	0				0		1
	8	0				0		1
	9	0				0		1
	10	0				0		1
	11	0				0		1
	12	0				0		1
	13	0				0		1
	14	0				0		1
	15	0				0		1
	16	0				0		1
	17	0				0		1
	18	0				0		1
	19	0				0		1
	20	0				0		1
	21	0				0		1
		Watson				Actual	Needle based				Lesion based
				Median MAI	Highest MAI		1	19	2	2	1	0	0	0
13		1 lesion				3 positive cores	tp	tn	fp	fn	tp	tn	fp	fn
	lesion 1		0.48	0.48	0.9
	Per needle:
	1	0				0		1
	2	0				0		1
	3	0				0		1
	4	0				0		1
	5	0				0		1
	6	0				0		1
	7	0				0		1
	8	0				0		1
	9	0				0		1
	10	0				0		1
	11	0				0		1
	12	0				0		1
	13	0				0		1
	14	0				0		1
	15	0				0		1
	16	0				1				1
	17	0				0		1
	18	0				0		1
	19	0				0		1
	20	0				0		1
	21	0	0.15	0.12	0.43	1				1
	22	1	0.33	0.37	0.76	1	1
	23	1	0.41	0.43	0.74	0			1
	24	1	0.64	0.63	0.82	0			1
		Watson				Actual	Needle based				Lesion based
			Average MAI	Median MAI	Highest MAI		0	25	0	0	0	1	0	0
14		3 lesions				No positive cores	tp	tn	fp	fn	tp	tn	fp	fn
	lesion 1			0.72	0.91
	lesion 2		0.67	0.67	0.94
	lesion 3		0.7	0.69	0.96
	Per needle:
	1	0				0		1
	2	0				0		1
	3	0				0		1
	4	0				0		1
	5	0				0		1
	6	0				0		1
	7	0				0		1
	8	0				0		1
	9	0				0		1
	10	0				0		1
	11	0				0		1
	12	0				0		1
	13	0				0		1
	14	0				0		1
	15	0				0		1
	16	0				0		1
	17	0				0		1
	18	0				0		1
	19	0				0		1
	20	0				0		1
	21	0				0		1
	22	0				0		1
	23	0				0		1
	24	0				0		1
	25	0				0		1
		Watson				Actual	Needle based				Lesion based
			Average MAI	Median MAI	Highest MAI		0	25	0	0	0	1	0	0
15		3 lesions				No positive cores	tp	tn	fp	fn	tp	tn	fp	fn
	lesion 1		0.59	0.59	0.7
	lesion 2		0.66	0.65	0.78
	lesion 3		0.64	0.63	0.82
	Per needle:
	1	0				0		1
	2	0				0		1
	3	0				0		1
	4	0				0		1
	5	0				0		1
	6	0				0		1
	7	0				0		1
	8	0				0		1
	9	0				0		1
	10	0				0		1
	11	0				0		1
	12	0				0		1
	13	0				0		1
	14	0				0		1
	15	0				0		1
	16	0				0		1
	17	0				0		1
	18	0				0		1
	19	0				0		1
	20	0				0		1
	21	0				0		1
	22	0				0		1
	23	0				0		1
	24	0				0		1
	25	0				0		1
		Watson				Actual	Needle based				Lesion based
			Average MAI	Median MAI	Highest MAI		1	23	0	0	1	0	0	0
16		3 lesions				1 positive core	tp	tn	fp	fn	tp	tn	fp	fn
	lesion 1		0.64	0.64	0.86
	lesion 2		0.7	0.71	0.87
	lesion 3		0.74	0.74	0.87
	Per needle:
	1	0				0		1
	2	0				0		1
	3	0				0		1
	4	0				0		1
	5	0				0		1
	6	0				0		1
	7	0				0		1
	8	0				0		1
	9	0				0		1
	10	0				0		1
	11	0				0		1
	12	0				0		1
	13	0				0		1
	14	0				0		1
	15	0				0		1
	16	0				0		1
	17	0				0		1
	18	0				0		1
	19	0				0		1
	20	0				0		1
	21	0				0		1
	22	0				0		1
	23	1	0.57	0.47	0.81	1	1
	24	0				0		1
		Watson				Actual	Needle based				Lesion based
			Average MAI	Median MAI	Highest MAI		0	25	0	0	0	1	0	0
17		3 lesions				No positive cores	tp	tn	fp	fn	tp	tn	fp	fn
	lesion 1		0.71	0.71	0.91
	lesion 2		0.73	0.72	0.86
	lesion 3		0.69	0.71	0.87
	Per needle:
	1	0				0		1
	2	0				0		1
	3	0				0		1
	4	0				0		1
	5	0				0		1
	6	0				0		1
	7	0				0		1
	8	0				0		1
	9	0				0		1
	10	0				0		1
	11	0				0		1
	12	0				0		1
	13	0				0		1
	14	0				0		1
	15	0				0		1
	16	0				0		1
	17	0				0		1
	18	0				0		1
	19	0				0		1
	20	0				0		1
	21	0				0		1
	22	0				0		1
	23	0				0		1
	24	0				0		1
	25	0				0		1
		Watson				Actual	Needle based				Lesion based
			Average MAI	Median MAI	Highest MAI		0	24	0	0	0	1	0	0
18		2 lesions				No positive cores	tp	tn	fp	fn	tp	tn	fp	fn
	lesion 1		0.76	0.75	0.86
	lesion 2		0.69	0.7	0.84
	Per needle:
	1	0				0		1
	2	0				0		1
	3	0				0		1
	4	0				0		1
	5	0				0		1
	6	0				0		1
	7	0				0		1
	8	0				0		1
	9	0				0		1
	10	0				0		1
	11	0				0		1
	12	0				0		1
	13	0				0		1
	14	0				0		1
	15	0				0		1
	16	0				0		1
	17	0				0		1
	18	0				0		1
	19	0				0		1
	20	0				0		1
	21	0				0		1
	22	0				0		1
	23	0				0		1
	24	0				0		1
		Watson				Actual	Needle based				Lesion based
				Median MAI	Highest MAI		0	20	0	5	0	0	0	1
19		no lesions				5 positive cores	tp	tn	fp	fn	tp	tn	fp	fn
	Per needle:
	1	0				1				1
	2	0				1				1
	3	0				0		1
	4	0				0		1
	5	0				0		1
	6	0				1				1
	7	0				1				1
	8	0				1				1
	9	0				0		1
	10	0				0		1
	11	0				0		1
	12	0				0		1
	13	0				0		1
	14	0				0		1
	15	0				0		1
	16	0				0		1
	17	0				0		1
	18	0				0		1
	19	0				0		1
	20	0				0		1
	21	0				0		1
	22	0				0		1
	23	0				0		1
	24	0				0		1
	25	0				0		1
		Watson				Actual	Needle based				Lesion based
			Average MAI	Median MAI	Highest MAI		8	15	1	0	1	0	0	0
20		3 lesions				8 positive cores	tp	tn	fp	fn	tp	tn	fp	fn
	lesion 1		0.72	0.75	0.95
	lesion 2		0.74	0.75	0.9
	lesion 3		0.66	0.66	0.88
	Per needle:
	1	0				0		1
	2	0				0		1
	3	0				0		1
	4	0				0		1
	5	0				0		1
	6	0				0		1
	7	0				0		1
	8	0				0		1
	9	0				0		1
	10	0				0		1
	11	0				0		1
	12	0				0		1
	13	1	>0,5			1	1
	14	1	>0,5			1	1
	15	1	>0,5			1	1
	16	1	>0,5			1	1
	17	1	>0,5			1	1
	18	1	>0,5			1	1
	19	1	>0,5			1	1
	20	1	>0,5			1	1
	21	0				0		1
	22	0				0		1
	23	0				0		1
	24	1	>0,5			0			1
		Watson				Actual	Needle based				Lesion based
				Median MAI	Highest MAI		0	28	0	0	0	1	0	0
21		no lesions				no positive cores	tp	tn	fp	fn	tp	tn	fp	fn
	Per needle:
	1	0				0		1
	2	0				0		1
	3	0				0		1
	4	0				0		1
	5	0				0		1
	6	0				0		1
	7	0				0		1
	8	0				0		1
	9	0				0		1
	10	0				0		1
	11	0				0		1
	12	0				0		1
	13	0				0		1
	14	0				0		1
	15	0				0		1
	16	0				0		1
	17	0				0		1
	18	0				0		1
	19	0				0		1
	20	0				0		1
	21	0				0		1
	22	0				0		1
	23	0				0		1
	24	0				0		1
	25	0				0		1
	26	0				0		1
	27	0				0		1
	28	0				0		1
		Watson				Actual	Needle based				Lesion based
			Average MAI	Median MAI	Highest MAI		2	22	0	1	1	0	0	0
22		1 lesion				3 positive cores	tp	tn	fp	fn	tp	tn	fp	fn
	lesion 1		0.68	0.68	0.86
	Per needle:
	1	0				0		1
	2	0				0		1
	3	0				0		1
	4	0				0		1
	5	0				0		1
	6	0				0		1
	7	0				1				1
	8	0				0		1
	9	0				0		1
	10	0				0		1
	11	0				0		1
	12	0				0		1
	13	0				0		1
	14	0				0		1
	15	0				0		1
	16	0				0		1
	17	0				0		1
	18	0				0		1
	19	0				0		1
	20	0				0		1
	21	0				0		1
	22	0				0		1
	23	1	0.52	0.51	0.83	1	1
	24	0				0		1
	25	1	0.55	0.62	0.83	1	1
		Watson				Actual	Needle based				Lesion based
			Average MAI	Median MAI	Highest MAI		0	34	0	0	0	1	0	0
23		2 lesions				no positive cores	tp	tn	fp	fn	tp	tn	fp	fn
	lesion 1		0.69	0.69	0.94
	lesion 2		0.63	0.63	0.89
	Per needle:
	1	0				0		1
	2	0				0		1
	3	0				0		1
	4	0				0		1
	5	0				0		1
	6	0				0		1
	7	0				0		1
	8	0				0		1
	9	0				0		1
	10	0				0		1
	11	0				0		1
	12	0				0		1
	13	0				0		1
	14	0				0		1
	15	0				0		1
	16	0				0		1
	17	0				0		1
	18	0				0		1
	19	0				0		1
	20	0				0		1
	21	0				0		1
	22	0				0		1
	23	0				0		1
	24	0				0		1
	25	0				0		1
	26	0				0		1
	27	0				0		1
	28	0				0		1
	29	0				0		1
	30	0				0		1
	31	0				0		1
	32	0				0		1
	33	0				0		1
	34	0				0		1
		Watson				Actual	Needle based				Lesion based
			Average MAI	Median MAI	Highest MAI		0	24	0	0	0	1	0	0
24		3 lesions				no positive cores	tp	tn	fp	fn	tp	tn	fp	fn
	lesion 1		0.77	0.77	0.89
	lesion 2		0.74	0.74	0.88
	lesion 3		0.78	0.79	0.93
	Per needle:
	1	0				0		1
	2	0				0		1
	3	0				0		1
	4	0				0		1
	5	0				0		1
	6	0				0		1
	7	0				0		1
	8	0				0		1
	9	0				0		1
	10	0				0		1
	11	0				0		1
	12	0				0		1
	13	0				0		1
	14	0				0		1
	15	0				0		1
	16	0				0		1
	17	0				0		1
	18	0				0		1
	19	0				0		1
	20	0				0		1
	21	0				0		1
	22	0				0		1
	23	0				0		1
	24	0				0		1
		Watson				Actual	Needle based				Lesion based
			Average MAI	Median MAI	Highest MAI		0	23	0	0	0	1	0	0
25		1 lesion				no positive cores	tp	tn	fp	fn	tp	tn	fp	fn
	lesion 1		0.78	0.78	0.9
	Per needle:
	1	0				0		1
	2	0				0		1
	3	0				0		1
	4	0				0		1
	5	0				0		1
	6	0				0		1
	7	0				0		1
	8	0				0		1
	9	0				0		1
	10	0				0		1
	11	0				0		1
	12	0				0		1
	13	0				0		1
	14	0				0		1
	15	0				0		1
	16	0				0		1
	17	0				0		1
	18	0				0		1
	19	0				0		1
	20	0				0		1
	21	0				0		1
	22	0				0		1
	23	0				0		1
		Watson				Actual	Needle based				Lesion based
				Median MAI	Highest MAI		0	20	0	0	0	1	0	0
26		no lesions				no positive cores	tp	tn	fp	fn	tp	tn	fp	fn
	Per needle:
	1	0				0		1
	2	0				0		1
	3	0				0		1
	4	0				0		1
	5	0				0		1
	6	0				0		1
	7	0				0		1
	8	0				0		1
	9	0				0		1
	10	0				0		1
	11	0				0		1
	12	0				0		1
	13	0				0		1
	14	0				0		1
	15	0				0		1
	16	0				0		1
	17	0				0		1
	18	0				0		1
	19	0				0		1
	20	0				0		1
		Watson				Actual	Needle based				Lesion based
				Median MAI	Highest MAI		0	22	0	1	0	0	0	1
27		2 lesions				1 positive core	tp	tn	fp	fn	tp	tn	fp	fn
	lesion 1		0.78	0.79	0.88
	lesion 2		0.73	0.71	0.88
	Per needle:
	1	0				0		1
	2	0				0		1
	3	0				0		1
	4	0				0		1
	5	0				0		1
	6	0				0		1
	7	0				0		1
	8	0				0		1
	9	0				0		1
	10	0				0		1
	11	0				0		1
	12	0				1				1
	13	0				0		1
	14	0				0		1
	15	0				0		1
	16	0				0		1
	17	0				0		1
	18	0				0		1
	19	0				0		1
	20	0				0		1
	21	0				0		1
	22	0				0		1
	23	0				0		1
		Watson				Actual	Needle based				Lesion based
			Average MAI	Median MAI	Highest MAI		1	22	2	0	1	0	0	0
28		2 lesions				1 positive core	tp	tn	fp	fn	tp	tn	fp	fn
	lesion 1		0.78	0.79	0.96
	lesion 2		0.78	0.78	0.93
	Per needle:
	1	0				0		1
	2	0				0		1
	3	0				0		1
	4	0				0		1
	5	0				0		1
	6	0				0		1
	7	0				0		1
	8	0				0		1
	9	0				0		1
	10	0				0		1
	11	0				0		1
	12	0				0		1
	13	0				0		1
	14	0				0		1
	15	0				0		1
	16	0				0		1
	17	0				0		1
	18	0				0		1
	19	0				0		1
	20	0				0		1
	21	1	0.43	0.53	0.77	1	1
	22	1	0.5	0.5	0.86	0			1
	23	1	0.55	0.54	0.89	0			1
	24	0				0		1
	25	0				0		1
		Watson				Actual	Needle based				Lesion based
			Average MAI	Median MAI	Highest MAI		1	19	6	1	1	0	0	0
29		4 lesions				1 positive core	tp	tn	fp	fn	tp	tn	fp	fn
	lesion 1		0.8	0.8	0.94
	lesion 2		0.77	0.77	0.95
	lesion 3		0.81	0.83	0.92
	lesion 4		0.78	0.79	0.96
	Per needle:
	1	1	0.69	0.69	0.8	0			1
	2	0				0		1
	3	1	0.52	0.55	0.68	0			1
	4	1	0.8	0.79	0.9	0			1
	5	0				0		1
	6	0				0		1
	7	0				0		1
	8	0				0		1
	9	0				0		1
	10	0				0		1
	11	0				0		1
	12	0				0		1
	13	0				0		1
	14	1	0.23	0.15	0.79	1	1
	15	0				0		1
	16	0				0		1
	17	0				0		1
	18	0				0		1
	19	0				0		1
	20	0				0		1
	21	0				1				1
	22	0				0		1
	23	1	0.75	0.78	0.88	0			1
	24	1	0.74	0.76	0.9	0			1
	25	0				0		1
	26	1	0.8	0.85	0.91	0			1
	27	0				0		1
		Watson				Actual	Needle based				Lesion based
				Median MAI	Highest MAI		0	25	0	0	0	1	0	0
30		1 lesion				no positive cores	tp	tn	fp	fn	tp	tn	fp	fn
	lesion 1		0.75	0.75	0.88
	Per needle:
	1	0				0		1
	2	0				0		1
	3	0				0		1
	4	0				0		1
	5	0				0		1
	6	0				0		1
	7	0				0		1
	8	0				0		1
	9	0				0		1
	10	0				0		1
	11	0				0		1
	12	0				0		1
	13	0				0		1
	14	0				0		1
	15	0				0		1
	16	0				0		1
	17	0				0		1
	18	0				0		1
	19	0				0		1
	20	0				0		1
	21	0				0		1
	22	0				0		1
	23	0				0		1
	24	0				0		1
	25	0				0		1
		Watson				Actual	Needle based				Lesion based
			Average MAI	Median MAI	Highest MAI		0	23	1	0	0	0	1	0
31		1 lesion				no positive cores	tp	tn	fp	fn	tp	tn	fp	fn
	lesion 1		0.77	0.77	0.89
	Per needle:
	1	0				0		1
	2	0				0		1
	3	0				0		1
	4	1	0.43	0.48	0.86	0			1
	5	0				0		1
	6	0				0		1
	7	0				0		1
	8	0				0		1
	9	0				0		1
	10	0				0		1
	11	0				0		1
	12	0				0		1
	13	0				0		1
	14	0				0		1
	15	0				0		1
	16	0				0		1
	17	0				0		1
	18	0				0		1
	19	0				0		1
	20	0				0		1
	21	0				0		1
	22	0				0		1
	23	0				0		1
	24	0				0		1
		Watson				Actual	Needle based				Lesion based
			Average MAI	Median MAI	Highest MAI		0	25	0	0	0	1	0	0
32		2 lesions				no positive cores	tp	tn	fp	fn	tp	tn	fp	fn
	lesion 1		0.8	0.81	0.94
	lesion 2		0.81	0.81	0.94
	Per needle:
	1	0				0		1
	2	0				0		1
	3	0				0		1
	4	0				0		1
	5	0				0		1
	6	0				0		1
	7	0				0		1
	8	0				0		1
	9	0				0		1
	10	0				0		1
	11	0				0		1
	12	0				0		1
	13	0				0		1
	14	0				0		1
	15	0				0		1
	16	0				0		1
	17	0				0		1
	18	0				0		1
	19	0				0		1
	20	0				0		1
	21	0				0		1
	22	0				0		1
	23	0				0		1
	24	0				0		1
	25	0				0		1
		Watson				Actual	Needle based				Lesion based
			Average MAI	Median MAI	Highest MAI		0	23	0	0	0	1	0	0
33		1 lesion				no positive cores	tp	tn	fp	fn	tp	tn	fp	fn
	lesion 1		0.8	0.81	0.87
	lesion 2		0.78	0.8	0.88
	Per needle:
	1	0				0		1
	2	0				0		1
	3	0	0.17	0.02	0.85	0		1
	4	0				0		1
	5	0				0		1
	6	0				0		1
	7	0				0		1
	8	0				0		1
	9	0				0		1
	10	0				0		1
	11	0				0		1
	12	0				0		1
	13	0				0		1
	14	0				0		1
	15	0				0		1
	16	0				0		1
	17	0				0		1
	18	0				0		1
	19	0				0		1
	20	0				0		1
	21	0				0		1
	22	0				0		1
	23	0				0		1
		Watson				Actual	Needle based				Lesion based
			Average MAI	Median MAI	Highest MAI		1	22	1	1	1	0	0	0
34		1 lesion				2 positive cores	tp	tn	fp	fn	tp	tn	fp	fn
	lesion 1		0.82	0.85	0.92
	Per needle:
	1	1	0.57	0.78	0.9	1	1
	2	1	0.34	0.21	0.88	0			1
	3	0				0		1
	4	0				0		1
	5	0				0		1
	6	0				0		1
	7	0				0		1
	8	0				0		1
	9	0				0		1
	10	0				0		1
	11	0				0		1
	12	0				0		1
	13	0				0		1
	14	0				0		1
	15	0				0		1
	16	0				0		1
	17	0				0		1
	18	0				0		1
	19	0				0		1
	20	0				0		1
	21	0				0		1
	22	0				0		1
	23	0				0		1
	24	0				0		1
	25	0				1				1
		Watson				Actual	Needle based				Lesion based
			Average MAI	Median MAI	Highest MAI		0	25	0	0	0	1	0	0
35		1 lesion				no positive cores	tp	tn	fp	fn	tp	tn	fp	fn
	lesion 1		0.81	0.81	0.89
	Per needle:
	1	0				0		1
	2	0				0		1
	3	0				0		1
	4	0				0		1
	5	0				0		1
	6	0				0		1
	7	0				0		1
	8	0				0		1
	9	0				0		1
	10	0				0		1
	11	0				0		1
	12	0				0		1
	13	0				0		1
	14	0				0		1
	15	0				0		1
	16	0				0		1
	17	0				0		1
	18	0				0		1
	19	0				0		1
	20	0				0		1
	21	0				0		1
	22	0				0		1
	23	0				0		1
	24	0				0		1
	25	0				0		1
		Watson				Actual	Needle based				Lesion based
			Average MAI	Median MAI	Highest MAI		1	21	2	0	1	0	0	0
36		1 lesion				1 positive core	tp	tn	fp	fn	tp	tn	fp	fn
	lesion 1		0.84	0.85	0.93
	Per needle:
	1	0				0		1
	2	0				0		1
	3	0				0		1
	4	0				0		1
	5	0				0		1
	6	0				0		1
	7	0				0		1
	8	0				0		1
	9	0				0		1
	10	0				0		1
	11	0				0		1
	12	0				0		1
	13	0				0		1
	14	0				0		1
	15	0				0		1
	16	0				0		1
	17	0				0		1
	18	0				0		1
	19	1	0.54	0.58	0.91	0			1
	20	1	0.45	0.54	0.84	1	1
	21	1	0.73	0.87	0.93	0			1
	22	0				0		1
	23	0				0		1
	24	0				0		1
		Watson				Actual	Needle based				Lesion based
			Average MAI	Median MAI	Highest MAI		1	16	0	7	1	0	0	0
37		2 lesions				8 positive cores	tp	tn	fp	fn	tp	tn	fp	fn
	lesion 1		0.77	0.77	0.89
	lesion 2		0.77	0.77	0.86
	Per needle:
	1	0				0		1
	2	0				0		1
	3	0				1				1
	4	0				1				1
	5	0				0		1
	6	0				1				1
	7	0				0		1
	8	0				0		1
	9	0				1				1
	10	0				0		1
	11	0				0		1
	12	0				0		1
	13	0				1	1
	14	0				0		1
	15	0				0		1
	16	0				0		1
	17	0				0		1
	18	0				1				1
	19	0				1				1
	20	0				0		1
	21	1	0.31	0.11	0.86	1				1
	22	0				0		1
	23	0				0		1
	24	0				0		1
		Watson				Actual	Needle based				Lesion based
			Average MAI	Median MAI	Highest MAI		2	12	0	2	1	0	0	0
38		2 lesions				8 positive cores	tp	tn	fp	fn	tp	tn	fp	fn
	lesion 1		0.79	0.8	0.96
	lesion 2		0.82	0.84	0.96
	Per needle:
	1	0				0		1
	2	0				0		1
	3	0				0		1
	4	0				1				1
	5	0				1				1
	6	1	0.55	0.64	0.87	1	1
	7	0				0		1
	8	0				0		1
	9	0				0		1
	10	1	0.37	0.4	0.84	1	1
	11	0				0		1
	12	0				0		1
	13	0				0		1
	14	0				0		1
	15	0				0		1
	16	0				0		1
		Watson				Actual	Needle based				Lesion based
			Average MAI	Median MAI	Highest MAI		0	24	0	0	0	1	0	0
39		no lesions				no positive cores	tp	tn	fp	fn	tp	tn	fp	fn
	Per needle:
	1	0				0		1
	2	0				0		1
	3	0				0		1
	4	0				0		1
	5	0				0		1
	6	0				0		1
	7	0				0		1
	8	0				0		1
	9	0				0		1
	10	0				0		1
	11	0				0		1
	12	0				0		1
	13	0				0		1
	14	0				0		1
	15	0				0		1
	16	0				0		1
	17	0				0		1
	18	0				0		1
	19	0				0		1
	20	0				0		1
	21	0				0		1
	22	0				0		1
	23	0				0		1
	24	0				0		1
		Watson				Actual	Needle based				Lesion based
			Average MAI	Median MAI	Highest MAI		0	23	0	1	0	0	0	1
40		no lesions				1 positive core	tp	tn	fp	fn	tp	tn	fp	fn
	Per needle:
	1	0				0		1
	2	0				0		1
	3	0				0		1
	4	0				0		1
	5	0				0		1
	6	0				0		1
	7	0				1				1
	8	0				0		1
	9	0				0		1
	10	0				0		1
	11	0				0		1
	12	0				0		1
	13	0				0		1
	14	0				0		1
	15	0				0		1
	16	0				0		1
	17	0				0		1
	18	0				0		1
	19	0				0		1
	20	0				0		1
	21	0				0		1
	22	0				0		1
	23	0				0		1
	24	0				0		1
	25	0				0		1
		Watson				Actual	Needle based				Lesion based
			Average MAI	Median MAI	Highest MAI		0	24	0	0	0	1	0	0
41		2 lesions				no positive cores	tp	tn	fp	fn	tp	tn	fp	fn
	lesion 1		0.81	0.84	0.93
	lesion 2		0.74	0.76	0.91
	Per needle:
	1	0				0		1
	2	0				0		1
	3	0				0		1
	4	0				0		1
	5	0				0		1
	6	0				0		1
	7	0				0		1
	8	0				0		1
	9	0				0		1
	10	0				0		1
	11	0				0		1
	12	0	0.15	0.1	0.6	0		1
	13	0				0		1
	14	0				0		1
	15	0				0		1
	16	0				0		1
	17	0				0		1
	18	0				0		1
	19	0				0		1
	20	0				0		1
	21	0				0		1
	22	0				0		1
	23	0				0		1
	24	0	0.19	0.07	0.74	0		1
		Watson				Actual	Needle based				Lesion based
			Average MAI	Median MAI	Highest MAI		0	22	0	1	0	0	0	1
42		1 lesion				1 positive core	tp	tn	fp	fn	tp	tn	fp	fn
	lesion 1		0.77	0.79	0.88
	Per needle:
	1	0				0		1
	2	0				0		1
	3	0				0		1
	4	0				0		1
	5	0				0		1
	6	0				0		1
	7	0				0		1
	8	0				0		1
	9	0				0		1
	10	0				0		1
	11	0				0		1
	12	0				0		1
	13	0				0		1
	14	0				0		1
	15	0				0		1
	16	0				0		1
	17	0				0		1
	18	0	0.28	0.2	0.66	1				1
	19	0				0		1
	20	0				0		1
	21	0				0		1
	22	0				0		1
	23	0				0		1
		Watson				Actual	Needle based				Lesion based
			Average MAI	Median MAI	Highest MAI		2	18	0	2	1	0	0	0
43		1 lesion				1 positive core	tp	tn	fp	fn	tp	tn	fp	fn
	lesion 1		0.78	0.79	0.95
	Per needle:
	1	0	0.29	0.12	0.86	1				1
	2	0				0		1
	3	0				0		1
	4	0				1				1
	5	0				0		1
	6	0				0		1
	7	0				0		1
	8	0				0		1
	9	0				0		1
	10	0				0		1
	11	0				0		1
	12	0				0		1
	13	0				0		1
	14	0				0		1
	15	0				0		1
	16	0				0		1
	17	0				0		1
	18	0				0		1
	19	0				1		1
	20	0				0		1
	21	1	0.46	0.52	0.86	1	1
	22	1	0.31	0.1	0.86	1	1
		Watson				Actual	Needle based				Lesion based
			Average MAI	Median MAI	Highest MAI		0	26	0	0	0	1	0	0
44		no lesions				no positive cores	tp	tn	fp	fn	tp	tn	fp	fn
	Per needle:
	1	0				0		1
	2	0				0		1
	3	0				0		1
	4	0				0		1
	5	0				0		1
	6	0				0		1
	7	0				0		1
	8	0				0		1
	9	0				0		1
	10	0				0		1
	11	0				0		1
	12	0				0		1
	13	0				0		1
	14	0				0		1
	15	0				0		1
	16	0				0		1
	17	0				0		1
	18	0				0		1
	19	0				0		1
	20	0				0		1
	21	0				0		1
	22	0				0		1
	23	0				0		1
	24	0				0		1
	25	0				0		1
	26	0				0		1
		Watson				Actual	Needle based				Lesion based
			Average MAI	Median MAI	Highest MAI		2	25	1	0	1	0	0	0
45		2 lesions				2 positive cores	tp	tn	fp	fn	tp	tn	fp	fn
	lesion 1		0.76	0.77	0.9
	lesion 2		0.78	0.78	0.94
	1	0				0		1
	2	0				0		1
	3	0				0		1
	4	0				0		1
	5	0				0		1
	6	1	0.51	0.79	0.94	1	1
	7	0	0.19	0	0.8	0		1
	8	0				0		1
	9	0				0		1
	10	0				0		1
	11	0				0		1
	12	0				0		1
	13	0				0		1
	14	0				0		1
	15	0				0		1
	16	0				0		1
	17	0				0		1
	18	0				0		1
	19	0				0		1
	20	0				0		1
	21	0				0		1
	22	0				0		1
	23	0				0		1
	24	0				0		1
	25	0				0		1
	26	1	0.56	0.51	0.89	0			1
	27	1	0.44	0.46	0.9	1	1
	28	0				0		1

## Sheet: Statistics th-a 0,3
Watson Elementary
Sensitivity
		Z	1.95996				Wilson confidence interval		Youden index
		p	0.727273						0.640316
		n	21				Central value	0.692128
							Half width	0.178626
							Minimum value	0.513502	0.250381
							Maximum value	0.870754	0.845981
Specificity
		Z	1.95996				Wilson confidence interval
		p	0.913043
		n	24				Central value	0.856054
							Half width	0.119174
							Minimum value	0.736879
							Maximum value	0.975228
		1 - specificity
			0.0869565				Minimum value	0.0247725
							Maximum value	0.263121
Accuracy
		Z	1.95996				Wilson confidence interval
		p	0.822222
		n	45				Central value	0.796879
							Half width	0.110177
							Minimum value	0.686702
							Maximum value	0.907056

## Sheet: Results th-a 0,4
						Number of needles				1102
																Needle based	Lesion based	Youden index (lesion based)
							Needle based				Lesion based				sensitivity watson	0.394737	0.565217	0.521739
							30	1009	17	46	13	22	1	10
							tp	tn	fp	fn	tp	tn	fp	fn	specificity watson	0.983431	0.956522
Case nr		Watson				Actual	Needle based				Lesion based
			Average MAI	Median MAI	Highest MAI		0	23	0	0	0	1	0	0
1		2 lesions				no positive cores	tp	tn	fp	fn	tp	tn	fp	fn
	lesion 1		0.5	0.5	0.78
	lesion 2		0.62	0.62	0.77
	Per needle:
	1	0				0		1
	2	0				0		1
	3	0				0		1
	4	0				0		1
	5	0				0		1
	6	0				0		1
	7	0				0		1
	8	0				0		1
	9	0				0		1
	10	0				0		1
	11	0				0		1
	12	0				0		1
	13	0				0		1
	14	0				0		1
	15	0				0		1
	16	0				0		1
	17	0				0		1
	18	0				0		1
	19	0				0		1
	20	0				0		1
	21	0				0		1
	22	0				0		1
	23	0				0		1
		Watson				Actual	Needle based				Lesion based
			Average MAI	Median MAI	Highest MAI		0	24	0	2	0	0	0	1
2		3 lesions				2 positive cores	tp	tn	fp	fn	tp	tn	fp	fn
	lesion 1		0.61	0.6	0.89
	lesion 2		0.66	0.67	0.88
	lesion 3		0.53	0.54	0.92
	Per needle:
	1	0				0		1
	2	0				0		1
	3	0				0		1
	4	0				0		1
	5	0	0.25	0.13	0.63	0		1
	6	0	0.25	0.15	0.76	0		1
	7	0				0		1
	8	0				0		1
	9	0				0		1
	10	0				0		1
	11	0				0		1
	12	0				0		1
	13	0				0		1
	14	0				1				1
	15	0				0		1
	16	0				0		1
	17	0				1				1
	18	0				0		1
	19	0				0		1
	20	0				0		1
	21	0	0.22	0.17	0.64	0		1
	22	0	0.18	0.05	0.77	0		1
	23	0				0		1
	24	0				0		1
	25	0				0		1
	26	0				0		1
		Watson				Actual	Needle based				Lesion based
			Average MAI	Median MAI	Highest MAI		4	14	0	4	1	0	0	0
3		2 lesions				8 positive cores	tp	tn	fp	fn	tp	tn	fp	fn
	Lesion 1		0.79	0.82	0.93
	Lesion 2		0.67	0.66	0.87
	1	0				1				1
	2	0				0		1
	3	0				0		1
	4	0				0		1
	5	0				0		1
	6	0				0		1
	7	0				0		1
	8	0				0		1
	9	0				0		1
	10	0				0		1
	11	0				0		1
	12	0				0		1
	13	0				0		1
	14	0				0		1
	15	0				0		1
	16	0				1				1
	17	0	0.2	0.01	0.86	1				1
	18	0	0.28	0.04	0.83	1				1
	19	1	0.72	0.87	0.91	1	1
	20	1	0.47	0.46	0.84	1	1
	21	1	0.58	0.71	0.91	1	1
	22	1	0.69	0.81	0.91	1	1
		Watson				Actual	Needle based				Lesion based
			Average MAI	Median MAI	Highest MAI		0	24	0	0	0	1	0	0
4		2 lesions				no positive cores	tp	tn	fp	fn	tp	tn	fp	fn
	lesion 1		0.71	0.72	0.89
	lesion 2		0.57	0.57	0.88
	Per needle:
	1	0				0		1
	2	0				0		1
	3	0				0		1
	4	0				0		1
	5	0				0		1
	6	0				0		1
	7	0				0		1
	8	0				0		1
	9	0				0		1
	10	0				0		1
	11	0				0		1
	12	0				0		1
	13	0				0		1
	14	0				0		1
	15	0				0		1
	16	0				0		1
	17	0				0		1
	18	0				0		1
	19	0				0		1
	20	0				0		1
	21	0				0		1
	22	0				0		1
	23	0				0		1
	24	0				0		1
		Watson				Actual	Needle based				Lesion based
			Average MAI	Median MAI	Highest MAI		0	24	0	0	0	1	0	0
5		2 lesions				no positive cores	tp	tn	fp	fn	tp	tn	fp	fn
	lesion 1		0.66	0.65	0.86
	lesion 2		0.66	0.66	0.85
	Per needle:
	1	0				0		1
	2	0				0		1
	3	0				0		1
	4	0				0		1
	5	0				0		1
	6	0				0		1
	7	0				0		1
	8	0				0		1
	9	0				0		1
	10	0				0		1
	11	0				0		1
	12	0				0		1
	13	0				0		1
	14	0				0		1
	15	0				0		1
	16	0				0		1
	17	0				0		1
	18	0				0		1
	19	0				0		1
	20	0				0		1
	21	0				0		1
	22	0				0		1
	23	0				0		1
	24	0				0		1
		Watson				Actual	Needle based				Lesion based
			Average MAI	Median MAI	Highest MAI		0	18	0	2	0	0	0	1
6		1 lesion				2 positive cores	tp	tn	fp	fn	tp	tn	fp	fn
	lesion 1		0.69	0.69	0.89
	Per needle:
	1	0				0		1
	2	0				0		1
	3	0				0		1
	4	0	0.21	0	0.89	1				1
	5	0				0		1
	6	0				0		1
	7	0				0		1
	8	0				0		1
	9	0				0		1
	10	0				1				1
	11	0				0		1
	12	0				0		1
	13	0				0		1
	14	0				0		1
	15	0				0		1
	16	0				0		1
	17	0				0		1
	18	0				0		1
	19	0				0		1
	20	0				0		1
		Watson				Actual	Needle based				Lesion based
				Median MAI	Highest MAI		0	36	0	0	0	1	0	0
7		No lesions				No positive cores	tp	tn	fp	fn	tp	tn	fp	fn
	Per needle:
	1	0				0		1
	2	0				0		1
	3	0				0		1
	4	0				0		1
	5	0				0		1
	6	0				0		1
	7	0				0		1
	8	0				0		1
	9	0				0		1
	10	0				0		1
	11	0				0		1
	12	0				0		1
	13	0				0		1
	14	0				0		1
	15	0				0		1
	16	0				0		1
	17	0				0		1
	18	0				0		1
	19	0				0		1
	20	0				0		1
	21	0				0		1
	22	0				0		1
	23	0				0		1
	24	0				0		1
	25	0				0		1
	26	0				0		1
	27	0				0		1
	28	0				0		1
	29	0				0		1
	30	0				0		1
	31	0				0		1
	32	0				0		1
	33	0				0		1
	34	0				0		1
	35	0				0		1
	36	0				0		1
		Watson				Actual	Needle based				Lesion based
				Median MAI	Highest MAI		0	24	0	0	0	1	0	0
8		2 lesions				No positive cores	tp	tn	fp	fn	tp	tn	fp	fn
	lesion 1		0.68	0.69	0.93
	lesion 2		0.72	0.71	0.88
	lesion 3		0.7	0.7	0.88
	Per needle:
	1	0				0		1
	2	0				0		1
	3	0				0		1
	4	0				0		1
	5	0				0		1
	6	0				0		1
	7	0				0		1
	8	0	0.36	0.22	0.86	0		1
	9	0				0		1
	10	0				0		1
	11	0				0		1
	12	0				0		1
	13	0				0		1
	14	0				0		1
	15	0				0		1
	16	0				0		1
	17	0				0		1
	18	0				0		1
	19	0				0		1
	20	0				0		1
	21	0				0		1
	22	0	0.18	0.05	0.66	0		1
	23	0				0		1
	24	0				0		1
	25	0	0.16	0.06	0.52	0		1
	26	0	0.32	0.2	0.73	0		1
	27	0				0		1
	28	0				0		1
	29	0				0		1
		Watson				Actual	Needle based				Lesion based
				Median MAI	Highest MAI		0	20	0	4	0	0	0	1
9		2 lesions				4 positive cores	tp	tn	fp	fn	tp	tn	fp	fn
	lesion 1		0.62	0.67	0.92
	lesion 2		0.64	0.66	0.98
	Per needle:
	1	0				0		1
	2	0				0		1
	3	0				0		1
	4	0				1				1
	5	0				0		1
	6	0				0		1
	7	0				0		1
	8	0				0		1
	9	0				0		1
	10	0				0		1
	11	0				1				1
	12	0				1				1
	13	0				0		1
	14	0				0		1
	15	0				0		1
	16	0				0		1
	17	0				0		1
	18	0				0		1
	19	0				0		1
	20	0				0		1
	21	0	0.32	0.29	0.72	1				1
	22	0				0		1
	23	0				0		1
	24	0				0		1
		Watson				Actual	Needle based				Lesion based
				Median MAI	Highest MAI		1	23	1	1	1	0	0	0
10		2 lesions				2 positive cores	tp	tn	fp	fn	tp	tn	fp	fn
	lesion 1		0.73	0.72	0.91
	lesion 2		0.62	0.6	0.78
	Per needle:
	1	0				0		1
	2	0				0		1
	3	0				0		1
	4	0				0		1
	5	0				0		1
	6	0				0		1
	7	0				0		1
	8	0				0		1
	9	0				0		1
	10	0				0		1
	11	0				0		1
	12	0				1				1
	13	0				0		1
	14	0				0		1
	15	0				0		1
	16	0				0		1
	17	0				0		1
	18	0				0		1
	19	0				0		1
	20	0				0		1
	21	0				0		1
	22	0				0		1
	23	0				0		1
	24	0				0		1
	25	1	0.58	0.57	0.81	1	1
	26	1	0.55	0.52	0.66	0			1
		Watson				Actual	Needle based				Lesion based
			Average MAI	Median MAI	Highest MAI		6	13	1	5	1	0	0	0
11		2 lesions				11 positive cores	tp	tn	fp	fn	tp	tn	fp	fn
	lesion 1		0.59	0.61	0.91
	lesion 2		0.62	0.62	0.84
	Per needle:
	1	0				0		1
	2	0				0		1
	3	0				0		1
	4	0				0		1
	5	0				0		1
	6	0				0		1
	7	0				0		1
	8	0				0		1
	9	0				0		1
	10	0				0		1
	11	0				0		1
	12	1	>0,5			1	1
	13	1	>0,5			1	1
	14	1	>0,5			1	1
	15	1	>0,5			1	1
	16	1	>0,5			1	1
	17	1	>0,5			0			1
	18	1	>0,5			1	1
	19	0				1				1
	20	0				1				1
	21	0				1				1
	22	0				1				1
	23	0				1				1
	24	0				0		1
	25	0				0		1
		Watson				Actual	Needle based				Lesion based
				Median MAI	Highest MAI		0	21	0	0	0	1	0	1
12		No lesions				No positive cores	tp	tn	fp	fn	tp	tn	fp	fn
	Per needle:
	1	0				0		1
	2	0				0		1
	3	0				0		1
	4	0				0		1
	5	0				0		1
	6	0				0		1
	7	0				0		1
	8	0				0		1
	9	0				0		1
	10	0				0		1
	11	0				0		1
	12	0				0		1
	13	0				0		1
	14	0				0		1
	15	0				0		1
	16	0				0		1
	17	0				0		1
	18	0				0		1
	19	0				0		1
	20	0				0		1
	21	0				0		1
		Watson				Actual	Needle based				Lesion based
				Median MAI	Highest MAI		0	19	2	3	0	0	0	1
13		1 lesion				3 positive cores	tp	tn	fp	fn	tp	tn	fp	fn
	lesion 1		0.48	0.48	0.9
	Per needle:
	1	0				0		1
	2	0				0		1
	3	0				0		1
	4	0				0		1
	5	0				0		1
	6	0				0		1
	7	0				0		1
	8	0				0		1
	9	0				0		1
	10	0				0		1
	11	0				0		1
	12	0				0		1
	13	0				0		1
	14	0				0		1
	15	0				0		1
	16	0				1				1
	17	0				0		1
	18	0				0		1
	19	0				0		1
	20	0				0		1
	21	0	0.15	0.12	0.43	1				1
	22	0	0.33	0.37	0.76	1				1
	23	1	0.41	0.43	0.74	0			1
	24	1	0.64	0.63	0.82	0			1
		Watson				Actual	Needle based				Lesion based
			Average MAI	Median MAI	Highest MAI		0	25	0	0	0	1	0	0
14		3 lesions				No positive cores	tp	tn	fp	fn	tp	tn	fp	fn
	lesion 1			0.72	0.91
	lesion 2		0.67	0.67	0.94
	lesion 3		0.7	0.69	0.96
	Per needle:
	1	0				0		1
	2	0				0		1
	3	0				0		1
	4	0				0		1
	5	0				0		1
	6	0				0		1
	7	0				0		1
	8	0				0		1
	9	0				0		1
	10	0				0		1
	11	0				0		1
	12	0				0		1
	13	0				0		1
	14	0				0		1
	15	0				0		1
	16	0				0		1
	17	0				0		1
	18	0				0		1
	19	0				0		1
	20	0				0		1
	21	0				0		1
	22	0				0		1
	23	0				0		1
	24	0				0		1
	25	0				0		1
		Watson				Actual	Needle based				Lesion based
			Average MAI	Median MAI	Highest MAI		0	25	0	0	0	1	0	0
15		3 lesions				No positive cores	tp	tn	fp	fn	tp	tn	fp	fn
	lesion 1		0.59	0.59	0.7
	lesion 2		0.66	0.65	0.78
	lesion 3		0.64	0.63	0.82
	Per needle:
	1	0				0		1
	2	0				0		1
	3	0				0		1
	4	0				0		1
	5	0				0		1
	6	0				0		1
	7	0				0		1
	8	0				0		1
	9	0				0		1
	10	0				0		1
	11	0				0		1
	12	0				0		1
	13	0				0		1
	14	0				0		1
	15	0				0		1
	16	0				0		1
	17	0				0		1
	18	0				0		1
	19	0				0		1
	20	0				0		1
	21	0				0		1
	22	0				0		1
	23	0				0		1
	24	0				0		1
	25	0				0		1
		Watson				Actual	Needle based				Lesion based
			Average MAI	Median MAI	Highest MAI		1	23	0	0	1	0	0	0
16		3 lesions				1 positive core	tp	tn	fp	fn	tp	tn	fp	fn
	lesion 1		0.64	0.64	0.86
	lesion 2		0.7	0.71	0.87
	lesion 3		0.74	0.74	0.87
	Per needle:
	1	0				0		1
	2	0				0		1
	3	0				0		1
	4	0				0		1
	5	0				0		1
	6	0				0		1
	7	0				0		1
	8	0				0		1
	9	0				0		1
	10	0				0		1
	11	0				0		1
	12	0				0		1
	13	0				0		1
	14	0				0		1
	15	0				0		1
	16	0				0		1
	17	0				0		1
	18	0				0		1
	19	0				0		1
	20	0				0		1
	21	0				0		1
	22	0				0		1
	23	1	0.57	0.47	0.81	1	1
	24	0				0		1
		Watson				Actual	Needle based				Lesion based
			Average MAI	Median MAI	Highest MAI		0	25	0	0	0	1	0	0
17		3 lesions				No positive cores	tp	tn	fp	fn	tp	tn	fp	fn
	lesion 1		0.71	0.71	0.91
	lesion 2		0.73	0.72	0.86
	lesion 3		0.69	0.71	0.87
	Per needle:
	1	0				0		1
	2	0				0		1
	3	0				0		1
	4	0				0		1
	5	0				0		1
	6	0				0		1
	7	0				0		1
	8	0				0		1
	9	0				0		1
	10	0				0		1
	11	0				0		1
	12	0				0		1
	13	0				0		1
	14	0				0		1
	15	0				0		1
	16	0				0		1
	17	0				0		1
	18	0				0		1
	19	0				0		1
	20	0				0		1
	21	0				0		1
	22	0				0		1
	23	0				0		1
	24	0				0		1
	25	0				0		1
		Watson				Actual	Needle based				Lesion based
			Average MAI	Median MAI	Highest MAI		0	24	0	0	0	1	0	0
18		2 lesions				No positive cores	tp	tn	fp	fn	tp	tn	fp	fn
	lesion 1		0.76	0.75	0.86
	lesion 2		0.69	0.7	0.84
	Per needle:
	1	0				0		1
	2	0				0		1
	3	0				0		1
	4	0				0		1
	5	0				0		1
	6	0				0		1
	7	0				0		1
	8	0				0		1
	9	0				0		1
	10	0				0		1
	11	0				0		1
	12	0				0		1
	13	0				0		1
	14	0				0		1
	15	0				0		1
	16	0				0		1
	17	0				0		1
	18	0				0		1
	19	0				0		1
	20	0				0		1
	21	0				0		1
	22	0				0		1
	23	0				0		1
	24	0				0		1
		Watson				Actual	Needle based				Lesion based
				Median MAI	Highest MAI		0	20	0	5	0	0	0	1
19		no lesions				5 positive cores	tp	tn	fp	fn	tp	tn	fp	fn
	Per needle:
	1	0				1				1
	2	0				1				1
	3	0				0		1
	4	0				0		1
	5	0				0		1
	6	0				1				1
	7	0				1				1
	8	0				1				1
	9	0				0		1
	10	0				0		1
	11	0				0		1
	12	0				0		1
	13	0				0		1
	14	0				0		1
	15	0				0		1
	16	0				0		1
	17	0				0		1
	18	0				0		1
	19	0				0		1
	20	0				0		1
	21	0				0		1
	22	0				0		1
	23	0				0		1
	24	0				0		1
	25	0				0		1
		Watson				Actual	Needle based				Lesion based
			Average MAI	Median MAI	Highest MAI		8	15	1	0	1	0	0	0
20		3 lesions				8 positive cores	tp	tn	fp	fn	tp	tn	fp	fn
	lesion 1		0.72	0.75	0.95
	lesion 2		0.74	0.75	0.9
	lesion 3		0.66	0.66	0.88
	Per needle:
	1	0				0		1
	2	0				0		1
	3	0				0		1
	4	0				0		1
	5	0				0		1
	6	0				0		1
	7	0				0		1
	8	0				0		1
	9	0				0		1
	10	0				0		1
	11	0				0		1
	12	0				0		1
	13	1	>0,5			1	1
	14	1	>0,5			1	1
	15	1	>0,5			1	1
	16	1	>0,5			1	1
	17	1	>0,5			1	1
	18	1	>0,5			1	1
	19	1	>0,5			1	1
	20	1	>0,5			1	1
	21	0				0		1
	22	0				0		1
	23	0				0		1
	24	1	>0,5			0			1
		Watson				Actual	Needle based				Lesion based
				Median MAI	Highest MAI		0	28	0	0	0	1	0	0
21		no lesions				no positive cores	tp	tn	fp	fn	tp	tn	fp	fn
	Per needle:
	1	0				0		1
	2	0				0		1
	3	0				0		1
	4	0				0		1
	5	0				0		1
	6	0				0		1
	7	0				0		1
	8	0				0		1
	9	0				0		1
	10	0				0		1
	11	0				0		1
	12	0				0		1
	13	0				0		1
	14	0				0		1
	15	0				0		1
	16	0				0		1
	17	0				0		1
	18	0				0		1
	19	0				0		1
	20	0				0		1
	21	0				0		1
	22	0				0		1
	23	0				0		1
	24	0				0		1
	25	0				0		1
	26	0				0		1
	27	0				0		1
	28	0				0		1
		Watson				Actual	Needle based				Lesion based
			Average MAI	Median MAI	Highest MAI		2	22	0	1	1	0	0	0
22		1 lesion				3 positive cores	tp	tn	fp	fn	tp	tn	fp	fn
	lesion 1		0.68	0.68	0.86
	Per needle:
	1	0				0		1
	2	0				0		1
	3	0				0		1
	4	0				0		1
	5	0				0		1
	6	0				0		1
	7	0				1				1
	8	0				0		1
	9	0				0		1
	10	0				0		1
	11	0				0		1
	12	0				0		1
	13	0				0		1
	14	0				0		1
	15	0				0		1
	16	0				0		1
	17	0				0		1
	18	0				0		1
	19	0				0		1
	20	0				0		1
	21	0				0		1
	22	0				0		1
	23	1	0.52	0.51	0.83	1	1
	24	0				0		1
	25	1	0.55	0.62	0.83	1	1
		Watson				Actual	Needle based				Lesion based
			Average MAI	Median MAI	Highest MAI		0	34	0	0	0	1	0	0
23		2 lesions				no positive cores	tp	tn	fp	fn	tp	tn	fp	fn
	lesion 1		0.69	0.69	0.94
	lesion 2		0.63	0.63	0.89
	Per needle:
	1	0				0		1
	2	0				0		1
	3	0				0		1
	4	0				0		1
	5	0				0		1
	6	0				0		1
	7	0				0		1
	8	0				0		1
	9	0				0		1
	10	0				0		1
	11	0				0		1
	12	0				0		1
	13	0				0		1
	14	0				0		1
	15	0				0		1
	16	0				0		1
	17	0				0		1
	18	0				0		1
	19	0				0		1
	20	0				0		1
	21	0				0		1
	22	0				0		1
	23	0				0		1
	24	0				0		1
	25	0				0		1
	26	0				0		1
	27	0				0		1
	28	0				0		1
	29	0				0		1
	30	0				0		1
	31	0				0		1
	32	0				0		1
	33	0				0		1
	34	0				0		1
		Watson				Actual	Needle based				Lesion based
			Average MAI	Median MAI	Highest MAI		0	24	0	0	0	1	0	0
24		3 lesions				no positive cores	tp	tn	fp	fn	tp	tn	fp	fn
	lesion 1		0.77	0.77	0.89
	lesion 2		0.74	0.74	0.88
	lesion 3		0.78	0.79	0.93
	Per needle:
	1	0				0		1
	2	0				0		1
	3	0				0		1
	4	0				0		1
	5	0				0		1
	6	0				0		1
	7	0				0		1
	8	0				0		1
	9	0				0		1
	10	0				0		1
	11	0				0		1
	12	0				0		1
	13	0				0		1
	14	0				0		1
	15	0				0		1
	16	0				0		1
	17	0				0		1
	18	0				0		1
	19	0				0		1
	20	0				0		1
	21	0				0		1
	22	0				0		1
	23	0				0		1
	24	0				0		1
		Watson				Actual	Needle based				Lesion based
			Average MAI	Median MAI	Highest MAI		0	23	0	0	0	1	0	0
25		1 lesion				no positive cores	tp	tn	fp	fn	tp	tn	fp	fn
	lesion 1		0.78	0.78	0.9
	Per needle:
	1	0				0		1
	2	0				0		1
	3	0				0		1
	4	0				0		1
	5	0				0		1
	6	0				0		1
	7	0				0		1
	8	0				0		1
	9	0				0		1
	10	0				0		1
	11	0				0		1
	12	0				0		1
	13	0				0		1
	14	0				0		1
	15	0				0		1
	16	0				0		1
	17	0				0		1
	18	0				0		1
	19	0				0		1
	20	0				0		1
	21	0				0		1
	22	0				0		1
	23	0				0		1
		Watson				Actual	Needle based				Lesion based
				Median MAI	Highest MAI		0	20	0	0	0	1	0	0
26		no lesions				no positive cores	tp	tn	fp	fn	tp	tn	fp	fn
	Per needle:
	1	0				0		1
	2	0				0		1
	3	0				0		1
	4	0				0		1
	5	0				0		1
	6	0				0		1
	7	0				0		1
	8	0				0		1
	9	0				0		1
	10	0				0		1
	11	0				0		1
	12	0				0		1
	13	0				0		1
	14	0				0		1
	15	0				0		1
	16	0				0		1
	17	0				0		1
	18	0				0		1
	19	0				0		1
	20	0				0		1
		Watson				Actual	Needle based				Lesion based
				Median MAI	Highest MAI		0	22	0	1	0	0	0	1
27		2 lesions				1 positive core	tp	tn	fp	fn	tp	tn	fp	fn
	lesion 1		0.78	0.79	0.88
	lesion 2		0.73	0.71	0.88
	Per needle:
	1	0				0		1
	2	0				0		1
	3	0				0		1
	4	0				0		1
	5	0				0		1
	6	0				0		1
	7	0				0		1
	8	0				0		1
	9	0				0		1
	10	0				0		1
	11	0				0		1
	12	0				1				1
	13	0				0		1
	14	0				0		1
	15	0				0		1
	16	0				0		1
	17	0				0		1
	18	0				0		1
	19	0				0		1
	20	0				0		1
	21	0				0		1
	22	0				0		1
	23	0				0		1
		Watson				Actual	Needle based				Lesion based
			Average MAI	Median MAI	Highest MAI		1	22	2	0	1	0	0	0
28		2 lesions				1 positive core	tp	tn	fp	fn	tp	tn	fp	fn
	lesion 1		0.78	0.79	0.96
	lesion 2		0.78	0.78	0.93
	Per needle:
	1	0				0		1
	2	0				0		1
	3	0				0		1
	4	0				0		1
	5	0				0		1
	6	0				0		1
	7	0				0		1
	8	0				0		1
	9	0				0		1
	10	0				0		1
	11	0				0		1
	12	0				0		1
	13	0				0		1
	14	0				0		1
	15	0				0		1
	16	0				0		1
	17	0				0		1
	18	0				0		1
	19	0				0		1
	20	0				0		1
	21	1	0.43	0.53	0.77	1	1
	22	1	0.5	0.5	0.86	0			1
	23	1	0.55	0.54	0.89	0			1
	24	0				0		1
	25	0				0		1
		Watson				Actual	Needle based				Lesion based
			Average MAI	Median MAI	Highest MAI		1	19	6	1	1	0	0	0
29		4 lesions				1 positive core	tp	tn	fp	fn	tp	tn	fp	fn
	lesion 1		0.8	0.8	0.94
	lesion 2		0.77	0.77	0.95
	lesion 3		0.81	0.83	0.92
	lesion 4		0.78	0.79	0.96
	Per needle:
	1	1	0.69	0.69	0.8	0			1
	2	0				0		1
	3	1	0.52	0.55	0.68	0			1
	4	1	0.8	0.79	0.9	0			1
	5	0				0		1
	6	0				0		1
	7	0				0		1
	8	0				0		1
	9	0				0		1
	10	0				0		1
	11	0				0		1
	12	0				0		1
	13	0				0		1
	14	1	0.23	0.15	0.79	1	1
	15	0				0		1
	16	0				0		1
	17	0				0		1
	18	0				0		1
	19	0				0		1
	20	0				0		1
	21	0				1				1
	22	0				0		1
	23	1	0.75	0.78	0.88	0			1
	24	1	0.74	0.76	0.9	0			1
	25	0				0		1
	26	1	0.8	0.85	0.91	0			1
	27	0				0		1
		Watson				Actual	Needle based				Lesion based
				Median MAI	Highest MAI		0	25	0	0	0	1	0	0
30		1 lesion				no positive cores	tp	tn	fp	fn	tp	tn	fp	fn
	lesion 1		0.75	0.75	0.88
	Per needle:
	1	0				0		1
	2	0				0		1
	3	0				0		1
	4	0				0		1
	5	0				0		1
	6	0				0		1
	7	0				0		1
	8	0				0		1
	9	0				0		1
	10	0				0		1
	11	0				0		1
	12	0				0		1
	13	0				0		1
	14	0				0		1
	15	0				0		1
	16	0				0		1
	17	0				0		1
	18	0				0		1
	19	0				0		1
	20	0				0		1
	21	0				0		1
	22	0				0		1
	23	0				0		1
	24	0				0		1
	25	0				0		1
		Watson				Actual	Needle based				Lesion based
			Average MAI	Median MAI	Highest MAI		0	23	1	0	0	0	1	0
31		1 lesion				no positive cores	tp	tn	fp	fn	tp	tn	fp	fn
	lesion 1		0.77	0.77	0.89
	Per needle:
	1	0				0		1
	2	0				0		1
	3	0				0		1
	4	1	0.43	0.48	0.86	0			1
	5	0				0		1
	6	0				0		1
	7	0				0		1
	8	0				0		1
	9	0				0		1
	10	0				0		1
	11	0				0		1
	12	0				0		1
	13	0				0		1
	14	0				0		1
	15	0				0		1
	16	0				0		1
	17	0				0		1
	18	0				0		1
	19	0				0		1
	20	0				0		1
	21	0				0		1
	22	0				0		1
	23	0				0		1
	24	0				0		1
		Watson				Actual	Needle based				Lesion based
			Average MAI	Median MAI	Highest MAI		0	25	0	0	0	1	0	0
32		2 lesions				no positive cores	tp	tn	fp	fn	tp	tn	fp	fn
	lesion 1		0.8	0.81	0.94
	lesion 2		0.81	0.81	0.94
	Per needle:
	1	0				0		1
	2	0				0		1
	3	0				0		1
	4	0				0		1
	5	0				0		1
	6	0				0		1
	7	0				0		1
	8	0				0		1
	9	0				0		1
	10	0				0		1
	11	0				0		1
	12	0				0		1
	13	0				0		1
	14	0				0		1
	15	0				0		1
	16	0				0		1
	17	0				0		1
	18	0				0		1
	19	0				0		1
	20	0				0		1
	21	0				0		1
	22	0				0		1
	23	0				0		1
	24	0				0		1
	25	0				0		1
		Watson				Actual	Needle based				Lesion based
			Average MAI	Median MAI	Highest MAI		0	23	0	0	0	1	0	0
33		1 lesion				no positive cores	tp	tn	fp	fn	tp	tn	fp	fn
	lesion 1		0.8	0.81	0.87
	lesion 2		0.78	0.8	0.88
	Per needle:
	1	0				0		1
	2	0				0		1
	3	0	0.17	0.02	0.85	0		1
	4	0				0		1
	5	0				0		1
	6	0				0		1
	7	0				0		1
	8	0				0		1
	9	0				0		1
	10	0				0		1
	11	0				0		1
	12	0				0		1
	13	0				0		1
	14	0				0		1
	15	0				0		1
	16	0				0		1
	17	0				0		1
	18	0				0		1
	19	0				0		1
	20	0				0		1
	21	0				0		1
	22	0				0		1
	23	0				0		1
		Watson				Actual	Needle based				Lesion based
			Average MAI	Median MAI	Highest MAI		1	23	0	1	1	0	0	0
34		1 lesion				2 positive cores	tp	tn	fp	fn	tp	tn	fp	fn
	lesion 1		0.82	0.85	0.92
	Per needle:
	1	1	0.57	0.78	0.9	1	1
	2	0	0.34	0.21	0.88	0		1
	3	0				0		1
	4	0				0		1
	5	0				0		1
	6	0				0		1
	7	0				0		1
	8	0				0		1
	9	0				0		1
	10	0				0		1
	11	0				0		1
	12	0				0		1
	13	0				0		1
	14	0				0		1
	15	0				0		1
	16	0				0		1
	17	0				0		1
	18	0				0		1
	19	0				0		1
	20	0				0		1
	21	0				0		1
	22	0				0		1
	23	0				0		1
	24	0				0		1
	25	0				1				1
		Watson				Actual	Needle based				Lesion based
			Average MAI	Median MAI	Highest MAI		0	25	0	0	0	1	0	0
35		1 lesion				no positive cores	tp	tn	fp	fn	tp	tn	fp	fn
	lesion 1		0.81	0.81	0.89
	Per needle:
	1	0				0		1
	2	0				0		1
	3	0				0		1
	4	0				0		1
	5	0				0		1
	6	0				0		1
	7	0				0		1
	8	0				0		1
	9	0				0		1
	10	0				0		1
	11	0				0		1
	12	0				0		1
	13	0				0		1
	14	0				0		1
	15	0				0		1
	16	0				0		1
	17	0				0		1
	18	0				0		1
	19	0				0		1
	20	0				0		1
	21	0				0		1
	22	0				0		1
	23	0				0		1
	24	0				0		1
	25	0				0		1
		Watson				Actual	Needle based				Lesion based
			Average MAI	Median MAI	Highest MAI		1	21	2	0	1	0	0	0
36		1 lesion				1 positive core	tp	tn	fp	fn	tp	tn	fp	fn
	lesion 1		0.84	0.85	0.93
	Per needle:
	1	0				0		1
	2	0				0		1
	3	0				0		1
	4	0				0		1
	5	0				0		1
	6	0				0		1
	7	0				0		1
	8	0				0		1
	9	0				0		1
	10	0				0		1
	11	0				0		1
	12	0				0		1
	13	0				0		1
	14	0				0		1
	15	0				0		1
	16	0				0		1
	17	0				0		1
	18	0				0		1
	19	1	0.54	0.58	0.91	0			1
	20	1	0.45	0.54	0.84	1	1
	21	1	0.73	0.87	0.93	0			1
	22	0				0		1
	23	0				0		1
	24	0				0		1
		Watson				Actual	Needle based				Lesion based
			Average MAI	Median MAI	Highest MAI		0	16	0	8	0	0	0	1
37		2 lesions				8 positive cores	tp	tn	fp	fn	tp	tn	fp	fn
	lesion 1		0.77	0.77	0.89
	lesion 2		0.77	0.77	0.86
	Per needle:
	1	0				0		1
	2	0				0		1
	3	0				1				1
	4	0				1				1
	5	0				0		1
	6	0				1				1
	7	0				0		1
	8	0				0		1
	9	0				1				1
	10	0				0		1
	11	0				0		1
	12	0				0		1
	13	0				1				1
	14	0				0		1
	15	0				0		1
	16	0				0		1
	17	0				0		1
	18	0				1				1
	19	0				1				1
	20	0				0		1
	21	0	0.31	0.11	0.86	1				1
	22	0				0		1
	23	0				0		1
	24	0				0		1
		Watson				Actual	Needle based				Lesion based
			Average MAI	Median MAI	Highest MAI		1	12	0	3	1	0	0	0
38		2 lesions				8 positive cores	tp	tn	fp	fn	tp	tn	fp	fn
	lesion 1		0.79	0.8	0.96
	lesion 2		0.82	0.84	0.96
	Per needle:
	1	0				0		1
	2	0				0		1
	3	0				0		1
	4	0				1				1
	5	0				1				1
	6	1	0.55	0.64	0.87	1	1
	7	0				0		1
	8	0				0		1
	9	0				0		1
	10	0	0.37	0.4	0.84	1				1
	11	0				0		1
	12	0				0		1
	13	0				0		1
	14	0				0		1
	15	0				0		1
	16	0				0		1
		Watson				Actual	Needle based				Lesion based
			Average MAI	Median MAI	Highest MAI		0	24	0	0	0	1	0	0
39		no lesions				no positive cores	tp	tn	fp	fn	tp	tn	fp	fn
	Per needle:
	1	0				0		1
	2	0				0		1
	3	0				0		1
	4	0				0		1
	5	0				0		1
	6	0				0		1
	7	0				0		1
	8	0				0		1
	9	0				0		1
	10	0				0		1
	11	0				0		1
	12	0				0		1
	13	0				0		1
	14	0				0		1
	15	0				0		1
	16	0				0		1
	17	0				0		1
	18	0				0		1
	19	0				0		1
	20	0				0		1
	21	0				0		1
	22	0				0		1
	23	0				0		1
	24	0				0		1
		Watson				Actual	Needle based				Lesion based
			Average MAI	Median MAI	Highest MAI		0	23	0	1	0	0	0	1
40		no lesions				1 positive core	tp	tn	fp	fn	tp	tn	fp	fn
	Per needle:
	1	0				0		1
	2	0				0		1
	3	0				0		1
	4	0				0		1
	5	0				0		1
	6	0				0		1
	7	0				1				1
	8	0				0		1
	9	0				0		1
	10	0				0		1
	11	0				0		1
	12	0				0		1
	13	0				0		1
	14	0				0		1
	15	0				0		1
	16	0				0		1
	17	0				0		1
	18	0				0		1
	19	0				0		1
	20	0				0		1
	21	0				0		1
	22	0				0		1
	23	0				0		1
	24	0				0		1
	25	0				0		1
		Watson				Actual	Needle based				Lesion based
			Average MAI	Median MAI	Highest MAI		0	24	0	0	0	1	0	0
41		2 lesions				no positive cores	tp	tn	fp	fn	tp	tn	fp	fn
	lesion 1		0.81	0.84	0.93
	lesion 2		0.74	0.76	0.91
	Per needle:
	1	0				0		1
	2	0				0		1
	3	0				0		1
	4	0				0		1
	5	0				0		1
	6	0				0		1
	7	0				0		1
	8	0				0		1
	9	0				0		1
	10	0				0		1
	11	0				0		1
	12	0	0.15	0.1	0.6	0		1
	13	0				0		1
	14	0				0		1
	15	0				0		1
	16	0				0		1
	17	0				0		1
	18	0				0		1
	19	0				0		1
	20	0				0		1
	21	0				0		1
	22	0				0		1
	23	0				0		1
	24	0	0.19	0.07	0.74	0		1
		Watson				Actual	Needle based				Lesion based
			Average MAI	Median MAI	Highest MAI		0	22	0	1	0	0	0	1
42		1 lesion				1 positive core	tp	tn	fp	fn	tp	tn	fp	fn
	lesion 1		0.77	0.79	0.88
	Per needle:
	1	0				0		1
	2	0				0		1
	3	0				0		1
	4	0				0		1
	5	0				0		1
	6	0				0		1
	7	0				0		1
	8	0				0		1
	9	0				0		1
	10	0				0		1
	11	0				0		1
	12	0				0		1
	13	0				0		1
	14	0				0		1
	15	0				0		1
	16	0				0		1
	17	0				0		1
	18	0	0.28	0.2	0.66	1				1
	19	0				0		1
	20	0				0		1
	21	0				0		1
	22	0				0		1
	23	0				0		1
		Watson				Actual	Needle based				Lesion based
			Average MAI	Median MAI	Highest MAI		1	18	0	3	1	0	0	0
43		1 lesion				1 positive core	tp	tn	fp	fn	tp	tn	fp	fn
	lesion 1		0.78	0.79	0.95
	Per needle:
	1	0	0.29	0.12	0.86	1				1
	2	0				0		1
	3	0				0		1
	4	0				1				1
	5	0				0		1
	6	0				0		1
	7	0				0		1
	8	0				0		1
	9	0				0		1
	10	0				0		1
	11	0				0		1
	12	0				0		1
	13	0				0		1
	14	0				0		1
	15	0				0		1
	16	0				0		1
	17	0				0		1
	18	0				0		1
	19	0				1		1
	20	0				0		1
	21	1	0.46	0.52	0.86	1	1
	22	0	0.31	0.1	0.86	1				1
		Watson				Actual	Needle based				Lesion based
			Average MAI	Median MAI	Highest MAI		0	26	0	0	0	1	0	0
44		no lesions				no positive cores	tp	tn	fp	fn	tp	tn	fp	fn
	Per needle:
	1	0				0		1
	2	0				0		1
	3	0				0		1
	4	0				0		1
	5	0				0		1
	6	0				0		1
	7	0				0		1
	8	0				0		1
	9	0				0		1
	10	0				0		1
	11	0				0		1
	12	0				0		1
	13	0				0		1
	14	0				0		1
	15	0				0		1
	16	0				0		1
	17	0				0		1
	18	0				0		1
	19	0				0		1
	20	0				0		1
	21	0				0		1
	22	0				0		1
	23	0				0		1
	24	0				0		1
	25	0				0		1
	26	0				0		1
		Watson				Actual	Needle based				Lesion based
			Average MAI	Median MAI	Highest MAI		2	25	1	0	1	0	0	0
45		2 lesions				2 positive cores	tp	tn	fp	fn	tp	tn	fp	fn
	lesion 1		0.76	0.77	0.9
	lesion 2		0.78	0.78	0.94
	1	0				0		1
	2	0				0		1
	3	0				0		1
	4	0				0		1
	5	0				0		1
	6	1	0.51	0.79	0.94	1	1
	7	0	0.19	0	0.8	0		1
	8	0				0		1
	9	0				0		1
	10	0				0		1
	11	0				0		1
	12	0				0		1
	13	0				0		1
	14	0				0		1
	15	0				0		1
	16	0				0		1
	17	0				0		1
	18	0				0		1
	19	0				0		1
	20	0				0		1
	21	0				0		1
	22	0				0		1
	23	0				0		1
	24	0				0		1
	25	0				0		1
	26	1	0.56	0.51	0.89	0			1
	27	1	0.44	0.46	0.9	1	1
	28	0				0		1

## Sheet: Statistics th-a 0,4
Watson Elementary
Sensitivity
		Z	1.95996				Wilson confidence interval		Youden index
		p	0.565217						0.521739
		n	21				Central value	0.555132
							Half width	0.195201
							Minimum value	0.359931	0.154946
							Maximum value	0.750334	0.742384
Specificity
		Z	1.95996				Wilson confidence interval
		p	0.956522
		n	24				Central value	0.893533
							Half width	0.0985176
							Minimum value	0.795015
							Maximum value	0.99205
		1 - specificity
			0.0434783				Minimum value	0.00794954
							Maximum value	0.204985
Accuracy
		Z	1.95996				Wilson confidence interval
		p	0.76087
		n	45				Central value	0.740352
							Half width	0.121373
							Minimum value	0.618979
							Maximum value	0.861725

## Sheet: ROC
																Article Hamoen et al. (pooled data)
																cut-off
																fp (specificity)	0	0.21	1
																tp (sensitivity)	0	0.78	1
																Article Hamoen et al. (PI-RADS sum score)
																cut-off		>=10	>=9
																fp (specificity)	0	0.22	0.34	1
																tp (sensitivity)	0	0.84	0.9	1
																Article Roethke et al.
																cut-off		>=10	>=9
																fp (specificity)	0	0.081	0.27	1
																tp (sensitivity)	0	0.667	0.852	1
																Article Schimmoeller et al.
																cut-off		>=10	>=9
																fp (specificity)	0	0.143	0.583	1
																tp (sensitivity)	0	0.676	0.929	1
																Portalez et al.
																cut-off		>=10	>=9
																fp (specificity)	0	0.143	0.078	1
																tp (sensitivity)	0	0.676	0.691	1
																Watson		th-a=0.4	th-a=0.3	optimal	th-a=0.15
																fp (specificity)	0	0.0434783	0.0869565	0.125	0.208333	1
																tp (sensitivity)	0	0.565217	0.727273	0.857143	0.904762	1
																	0.0122873	0.0280976	0.0301383	0.0734127	0.753968		AUC:	0.897904
																Watson CI minimum
																fp (specificity)	0	0.204985	0.263121	0.310038	0.404704	1
																tp (sensitivity)	0	0.359931	0.513502	0.65364	0.710859	1
																	0.0368902	0.0253888	0.0273799	0.0645857	0.509234		AUC:	0.663478
																Watson CI maximum
																fp (specificity)	0	0.00794954	0.0247725	0.0434434	0.0924484	1
																tp (sensitivity)	0	0.750334	0.870754	0.95019	0.973481	1
																	0.0029824	0.0136357	0.0169994	0.0471347	0.895518		AUC:	0.97627
